# Supplementary material for: Di-μ-chlorido-bis­({8-[bis­(naphthalen-1-yl)phosphan­yl]naphthalen-1-yl-κ2 C 1,P}palladium(II)) dichloro­methane disolvate
Source: Acta Crystallogr Sect E Struct Rep Online. 2012 Nov 30;68(Pt 12):m1565–6. doi: 10.1107/S1600536812048222 (PMC3588801; doi:10.1107/S1600536812048222)
Supplement: Supplementary file 1 [file e-68-m1565-sup1.cif]

##############################################################################
#                                                                            #
# This CIF contains the data in a paper accepted for publication in          #
# Acta Crystallographica Section E. It conforms to the requirements of       #
# Notes for Authors for Acta Crystallographica Section E, and has been       #
# peer reviewed under the auspices of the IUCr Commission on Journals.       #
#                                                                            #
# Full details of the Crystallographic Information File format               #
# are given in the paper "The Crystallographic Information File (CIF):       #
# a New Standard Archive File for Crystallography" by S. R. Hall, F. H.      #
# Allen and I. D. Brown [Acta Cryst. (1991), A47, 655-685].                  #
#                                                                            #
# The current version of the core CIF dictionary is obtainable from          #
# ftp://ftp.iucr.org/pub/cif_core.dic.                                       #
#                                                                            #
# Software is freely available for graphical display of the structure(s)     #
# in this CIF. For information consult the CIF software page                 #
# http://www.iucr.org/resources/cif/software.                                #
#                                                                            #
# This file may be used for bona fide research purposes within the           #
# scientific community so long as proper attribution is given to the journal # 
# article from which it was obtained.                                        #
#                                                                            #
##############################################################################
data_global
_audit_creation_method     'WinGX routine CIF_UPDATE'
_audit_conform_dict_name     cif_core.dic
_audit_conform_dict_version     2.4
_journal_data_validation_number     ?
_journal_date_recd_electronic     2012-11-19
_journal_date_accepted     2012-11-24
_journal_name_full     'Acta Crystallographica, Section E'
_journal_year     2012
_journal_volume     68
_journal_issue     12
_journal_page_first     m1565
_journal_page_last     m1566
_journal_paper_category     QM
_journal_paper_doi     10.1107/S1600536812048222
_journal_coeditor_code     ZQ2190
_publ_contact_author_name     'Muller, Alfred'
_publ_contact_author_address
;
Research Centre for Synthesis and Catalysis
Department of Chemistry
University of Johannesburg (APK Campus)
PO Box 524
Auckland Park
Johannesburg
2006
South Africa
;
_publ_contact_author_email     mullera@uj.ac.za
_publ_contact_author_fax     '+27-11-559 2819'
_publ_contact_author_phone     '+27-11-559 2359'
_publ_section_title
;\
Di-\m-chlorido-bis({8-[bis(naphthalen-1-yl)phosphanyl]naphthalen-1-yl-\
\k^2^<i>C</i>^1^,<i>P</i>}palladium(II)) dichloromethane disolvate
;
loop_
    _publ_author_name
    _publ_author_footnote
    _publ_author_address
    'Davis, Wade L.' .
;
Research Centre for Synthesis and Catalysis
Department of Chemistry
University of Johannesburg (APK Campus)
PO Box 524
Auckland Park
Johannesburg
2006
South Africa
;
    'Muller, Alfred' .
;
Research Centre for Synthesis and Catalysis
Department of Chemistry
University of Johannesburg (APK Campus)
PO Box 524
Auckland Park
Johannesburg
2006
South Africa
;
data_I
_audit_creation_method     'WinGX routine CIF_UPDATE'
_chemical_name_systematic
;
Di-\m-chlorido-bis({8-[bis(naphthalen-1-yl)phosphanyl]naphthalen-1-yl-
\k^2^<i>C</i>^1^,<i>P</i>}palladium(II)) dichloromethane disolvate
;
_chemical_formula_moiety     'C60 H40 Cl2 P2 Pd2, 2(C H2 Cl2)'
_chemical_formula_sum     'C62 H44 Cl6 P2 Pd2'
_chemical_formula_iupac     '[Pd2 (C30 H20 P)2 Cl2], 2C H2 Cl2'
_chemical_formula_weight     1276.41
_symmetry_cell_setting     triclinic
_symmetry_space_group_name_H-M     'P -1'
_symmetry_space_group_name_Hall     '-P 1'
loop_
    _symmetry_equiv_pos_as_xyz
    'x, y, z'
    '-x, -y, -z'
_cell_length_a     9.4823(8)
_cell_length_b     11.4272(9)
_cell_length_c     12.3430(10)
_cell_angle_alpha     80.652(2)
_cell_angle_beta     76.592(2)
_cell_angle_gamma     89.013(2)
_cell_volume     1283.42(18)
_cell_formula_units_Z     1
_cell_measurement_reflns_used     9967
_cell_measurement_theta_min     2.28
_cell_measurement_theta_max     28.37
_cell_measurement_temperature     100(2)
_exptl_crystal_description     needle
_exptl_crystal_colour     yellow
_exptl_crystal_size_max     0.33
_exptl_crystal_size_mid     0.13
_exptl_crystal_size_min     0.13
_exptl_crystal_density_diffrn     1.651
_exptl_crystal_density_method     'not measured'
_exptl_crystal_F_000     640
_exptl_absorpt_coefficient_mu     1.118
_exptl_absorpt_correction_type     multi-scan
_exptl_absorpt_process_details
;
(SADABS; Bruker, 2008)
;
_exptl_absorpt_correction_T_min     0.709
_exptl_absorpt_correction_T_max     0.868
_exptl_special_details
;
The intensity data was collected on a Bruker Apex DUO 4 K CCD diffractometer
using an exposure time of 10 s/frame. A total of 3976 frames were collected
with a frame width of 0.5\% covering up to \q = 28.38\% with 98.6%
completeness accomplished.
;
_diffrn_ambient_temperature     100(2)
_diffrn_radiation_type     MoK\a
_diffrn_radiation_wavelength     0.71073
_diffrn_radiation_source     'sealed tube'
_diffrn_radiation_monochromator     graphite
_diffrn_measurement_device_type     'Bruker APEX DUO 4K-CCD'
_diffrn_measurement_method     '\f and \w scans'
_diffrn_detector_area_resol_mean     8.4
_diffrn_reflns_number     40200
_diffrn_reflns_av_R_equivalents     0.0295
_diffrn_reflns_theta_min     1.72
_diffrn_reflns_theta_max     28.38
_diffrn_reflns_theta_full     28.38
_diffrn_measured_fraction_theta_max     0.986
_diffrn_measured_fraction_theta_full     0.986
_diffrn_reflns_limit_h_min     -12
_diffrn_reflns_limit_h_max     12
_diffrn_reflns_limit_k_min     -15
_diffrn_reflns_limit_k_max     15
_diffrn_reflns_limit_l_min     -16
_diffrn_reflns_limit_l_max     16
_diffrn_standards_number     0
_diffrn_standards_interval_count     0
_diffrn_standards_interval_time     0
_diffrn_standards_decay_%     0
_refine_special_details
;
Refinement of <i>F</i>^2^ against ALL reflections. The weighted <i>R</i>-factor
<i>wR</i> and goodness of fit <i>S</i> are based on <i>F</i>^2^, conventional
<i>R</i>-factors <i>R</i> are based on <i>F</i>, with <i>F</i> set to zero for
negative <i>F</i>^2^. The threshold expression of <i>F</i>^2^ >
\s(<i>F</i>^2^) is used only for calculating <i>R</i>-factors(gt) <i>etc</i>.
and is not relevant to the choice of reflections for refinement.
<i>R</i>-factors based on <i>F</i>^2^ are statistically about twice as large
as those based on <i>F</i>, and <i>R</i>- factors based on ALL data will be
even larger.
;
_reflns_number_total     6340
_reflns_number_gt     5675
_reflns_threshold_expression     >2\s(I)
_refine_ls_structure_factor_coef     Fsqd
_refine_ls_matrix_type     full
_refine_ls_R_factor_all     0.0597
_refine_ls_R_factor_gt     0.0524
_refine_ls_wR_factor_gt     0.1468
_refine_ls_wR_factor_ref     0.154
_refine_ls_goodness_of_fit_ref     1.073
_refine_ls_restrained_S_all     1.073
_refine_ls_number_reflns     6340
_refine_ls_number_parameters     325
_refine_ls_number_restraints     0
_refine_ls_hydrogen_treatment     constr
_refine_ls_weighting_scheme     calc
_refine_ls_weighting_details
              'w=1/[\s^2^(Fo^2^)+(0.0813P)^2^+7.0269P] where P=(Fo^2^+2Fc^2^)/3'
_atom_sites_solution_hydrogens     geom
_atom_sites_solution_primary     direct
_atom_sites_solution_secondary     difmap
_refine_ls_shift/su_max     0
_refine_ls_shift/su_mean     0
_refine_diff_density_max     1.591
_refine_diff_density_min     -2.363
_refine_ls_extinction_method     none
loop_
    _atom_type_symbol
    _atom_type_description
    _atom_type_scat_dispersion_real
    _atom_type_scat_dispersion_imag
    _atom_type_scat_source
    C C 0.0033 0.0016 'International Tables Vol C Tables 4.2.6.8 and 6.1.1.4'
    H H 0 0 'International Tables Vol C Tables 4.2.6.8 and 6.1.1.4'
    O O 0.0106 0.006 'International Tables Vol C Tables 4.2.6.8 and 6.1.1.4'
    P P 0.1023 0.0942 'International Tables Vol C Tables 4.2.6.8 and 6.1.1.4'
    Cl Cl 0.1484 0.1585 'International Tables Vol C Tables 4.2.6.8 and 6.1.1.4'
    Pd Pd -0.9988 1.0072 'International Tables Vol C Tables 4.2.6.8 and 6.1.1.4'
_computing_data_collection     'APEX2 (Bruker, 2011)'
_computing_cell_refinement     'SAINT (Bruker, 2008)'
_computing_data_reduction     'SAINT and XPREP (Bruker, 2008)'
_computing_structure_solution     'SIR97 (Altomare <i>et al.</i>, 1999)'
_computing_structure_refinement     'SHELXL97 (Sheldrick, 2008)'
_computing_molecular_graphics     'DIAMOND (Brandenburg & Putz, 2005)'
_computing_publication_material
                            'publCIF (Westrip, 2010) and WinGX (Farrugia, 2012)'
loop_
    _atom_site_type_symbol
    _atom_site_label
    _atom_site_fract_x
    _atom_site_fract_y
    _atom_site_fract_z
    _atom_site_U_iso_or_equiv
    _atom_site_adp_type
    _atom_site_calc_flag
    _atom_site_refinement_flags
    _atom_site_occupancy
    _atom_site_disorder_assembly
    _atom_site_disorder_group
    Pd Pd1 0.48238(3) 0.07664(2) 0.36232(2) 0.01412(11) Uani d . 1 . .
    P P1 0.37614(12) 0.23315(9) 0.28438(8) 0.0156(2) Uani d . 1 . .
    Cl Cl1 0.42468(11) 0.10775(9) 0.55808(8) 0.0192(2) Uani d . 1 . .
    Cl Cl2 0.0088(5) 0.7412(4) 0.0879(3) 0.1348(16) Uani d . 1 . .
    Cl Cl3 0.1322(4) 0.5129(4) 0.0838(4) 0.1423(16) Uani d . 1 . .
    C C3 0.5601(5) 0.0555(4) 0.2007(4) 0.0222(9) Uani d . 1 . .
    C C2 0.5448(6) 0.1477(4) 0.1105(4) 0.0252(9) Uani d . 1 . .
    C C1 0.4615(5) 0.2484(4) 0.1354(4) 0.0230(9) Uani d . 1 . .
    C C21 0.1836(5) 0.1992(4) 0.2977(4) 0.0181(8) Uani d . 1 . .
    C C30 0.0811(5) 0.1809(3) 0.4047(3) 0.0179(8) Uani d . 1 . .
    C C25 -0.0606(5) 0.1358(4) 0.4107(4) 0.0212(8) Uani d . 1 . .
    C C24 -0.0963(6) 0.1117(4) 0.3107(4) 0.0278(10) Uani d . 1 . .
    H H24 -0.1899 0.0806 0.3144 0.033 Uiso calc R 1 . .
    C C23 0.0024(6) 0.1326(4) 0.2095(4) 0.0272(10) Uani d . 1 . .
    H H23 -0.0237 0.1178 0.143 0.033 Uiso calc R 1 . .
    C C22 0.1425(5) 0.1759(4) 0.2030(4) 0.0234(9) Uani d . 1 . .
    H H22 0.2103 0.1893 0.132 0.028 Uiso calc R 1 . .
    C C26 -0.1636(5) 0.1163(4) 0.5160(4) 0.0271(10) Uani d . 1 . .
    H H26 -0.2582 0.0874 0.5194 0.033 Uiso calc R 1 . .
    C C27 -0.1295(5) 0.1381(4) 0.6122(4) 0.0272(10) Uani d . 1 . .
    H H27 -0.1991 0.1233 0.6822 0.033 Uiso calc R 1 . .
    C C28 0.0099(5) 0.1829(4) 0.6070(4) 0.0243(9) Uani d . 1 . .
    H H28 0.0336 0.1983 0.6742 0.029 Uiso calc R 1 . .
    C C29 0.1120(5) 0.2047(4) 0.5068(4) 0.0197(8) Uani d . 1 . .
    H H29 0.2046 0.2361 0.5054 0.024 Uiso calc R 1 . .
    C C11 0.3889(5) 0.3794(3) 0.3228(3) 0.0183(8) Uani d . 1 . .
    C C20 0.5266(5) 0.4266(4) 0.3270(3) 0.0199(8) Uani d . 1 . .
    C C19 0.6584(5) 0.3643(4) 0.3056(4) 0.0249(9) Uani d . 1 . .
    H H19 0.6575 0.2862 0.2885 0.03 Uiso calc R 1 . .
    C C18 0.7875(6) 0.4152(4) 0.3092(5) 0.0324(11) Uani d . 1 . .
    H H18 0.8741 0.3715 0.2954 0.039 Uiso calc R 1 . .
    C C17 0.7928(6) 0.5312(5) 0.3332(5) 0.0340(11) Uani d . 1 . .
    H H17 0.8826 0.5658 0.3345 0.041 Uiso calc R 1 . .
    C C16 0.6669(6) 0.5941(4) 0.3549(4) 0.0277(10) Uani d . 1 . .
    H H16 0.6705 0.6722 0.3714 0.033 Uiso calc R 1 . .
    C C15 0.5323(6) 0.5443(4) 0.3528(4) 0.0227(9) Uani d . 1 . .
    C C14 0.4021(6) 0.6095(4) 0.3743(4) 0.0252(9) Uani d . 1 . .
    H H14 0.4053 0.6867 0.393 0.03 Uiso calc R 1 . .
    C C13 0.2732(6) 0.5630(4) 0.3684(4) 0.0260(9) Uani d . 1 . .
    H H13 0.1878 0.6083 0.3822 0.031 Uiso calc R 1 . .
    C C12 0.2659(5) 0.4472(4) 0.3418(4) 0.0227(9) Uani d . 1 . .
    H H12 0.1757 0.416 0.337 0.027 Uiso calc R 1 . .
    C C10 0.4477(6) 0.3402(4) 0.0525(4) 0.0314(11) Uani d . 1 . .
    H H10 0.393 0.4075 0.0712 0.038 Uiso calc R 1 . .
    C C9 0.5155(8) 0.3341(5) -0.0616(4) 0.0399(14) Uani d . 1 . .
    H H9 0.5063 0.3975 -0.1196 0.048 Uiso calc R 1 . .
    C C8 0.5943(9) 0.2369(5) -0.0882(4) 0.0468(16) Uani d . 1 . .
    H H8 0.6375 0.2332 -0.1651 0.056 Uiso calc R 1 . .
    C C7 0.6129(7) 0.1420(5) -0.0042(4) 0.0373(13) Uani d . 1 . .
    C C6 0.6978(9) 0.0412(6) -0.0281(4) 0.0526(19) Uani d . 1 . .
    H H6 0.7444 0.0351 -0.1039 0.063 Uiso calc R 1 . .
    C C5 0.7122(9) -0.0463(6) 0.0572(5) 0.0504(18) Uani d . 1 . .
    H H5 0.7701 -0.1125 0.0402 0.061 Uiso calc R 1 . .
    C C4 0.6423(6) -0.0409(5) 0.1719(4) 0.0323(11) Uani d . 1 . .
    H H4 0.6522 -0.1045 0.2293 0.039 Uiso calc R 1 . .
    C C31 0.1100(14) 0.6358(15) 0.0065(11) 0.116(5) Uani d . 1 . .
    H H31A 0.0579 0.6198 -0.0506 0.139 Uiso calc R 1 . .
    H H31B 0.2061 0.6711 -0.0341 0.139 Uiso calc R 1 . .
loop_
    _atom_site_aniso_label
    _atom_site_aniso_U_11
    _atom_site_aniso_U_22
    _atom_site_aniso_U_33
    _atom_site_aniso_U_12
    _atom_site_aniso_U_13
    _atom_site_aniso_U_23
    Pd1 0.01857(17) 0.01053(16) 0.01332(16) 0.00039(11) -0.00303(11)
                                                                    -0.00303(10)
    P1 0.0217(5) 0.0111(4) 0.0135(4) 0.0009(4) -0.0031(4) -0.0021(3)
    Cl1 0.0273(5) 0.0162(4) 0.0152(4) 0.0083(4) -0.0056(4) -0.0051(3)
    Cl2 0.137(3) 0.177(4) 0.0702(17) 0.055(3) -0.0036(18) 0.004(2)
    Cl3 0.098(2) 0.131(3) 0.182(4) 0.005(2) -0.037(3) 0.026(3)
    C3 0.033(2) 0.0179(19) 0.0147(18) 0.0011(17) -0.0013(16) -0.0054(15)
    C2 0.037(3) 0.020(2) 0.0160(19) -0.0006(18) 0.0004(17) -0.0045(16)
    C1 0.033(2) 0.0167(19) 0.0162(18) -0.0011(17) 0.0009(16) -0.0023(15)
    C21 0.021(2) 0.0132(17) 0.0208(19) 0.0030(15) -0.0060(15) -0.0036(14)
    C30 0.022(2) 0.0120(17) 0.0199(18) 0.0023(15) -0.0063(15) -0.0021(14)
    C25 0.021(2) 0.0129(18) 0.030(2) 0.0025(15) -0.0073(17) -0.0042(16)
    C24 0.029(2) 0.020(2) 0.040(3) 0.0016(18) -0.017(2) -0.0067(18)
    C23 0.037(3) 0.023(2) 0.029(2) 0.0030(19) -0.019(2) -0.0101(18)
    C22 0.033(2) 0.020(2) 0.0189(19) 0.0044(18) -0.0092(17) -0.0065(16)
    C26 0.021(2) 0.018(2) 0.039(3) 0.0015(16) -0.0007(18) -0.0025(18)
    C27 0.026(2) 0.020(2) 0.029(2) 0.0052(17) 0.0047(18) -0.0029(17)
    C28 0.030(2) 0.020(2) 0.022(2) 0.0069(17) -0.0052(17) -0.0054(16)
    C29 0.022(2) 0.0166(18) 0.0212(19) 0.0023(15) -0.0053(16) -0.0060(15)
    C11 0.029(2) 0.0115(17) 0.0139(17) 0.0004(15) -0.0051(15) -0.0019(13)
    C20 0.031(2) 0.0129(18) 0.0161(18) 0.0007(16) -0.0056(16) -0.0024(14)
    C19 0.031(2) 0.0147(19) 0.030(2) 0.0002(17) -0.0086(18) -0.0056(16)
    C18 0.033(3) 0.022(2) 0.043(3) 0.001(2) -0.010(2) -0.006(2)
    C17 0.038(3) 0.023(2) 0.045(3) -0.005(2) -0.016(2) -0.006(2)
    C16 0.043(3) 0.0158(19) 0.028(2) -0.0017(19) -0.014(2) -0.0059(17)
    C15 0.040(3) 0.0112(17) 0.0172(18) 0.0013(17) -0.0083(17) -0.0014(14)
    C14 0.042(3) 0.0126(18) 0.021(2) 0.0024(18) -0.0071(18) -0.0038(15)
    C13 0.037(3) 0.0133(19) 0.027(2) 0.0066(17) -0.0046(19) -0.0042(16)
    C12 0.033(2) 0.0147(19) 0.0203(19) 0.0017(17) -0.0056(17) -0.0025(15)
    C10 0.051(3) 0.018(2) 0.021(2) 0.005(2) -0.002(2) -0.0014(17)
    C9 0.071(4) 0.025(2) 0.017(2) 0.000(3) -0.002(2) 0.0041(18)
    C8 0.083(5) 0.030(3) 0.018(2) 0.007(3) 0.003(3) 0.001(2)
    C7 0.060(4) 0.030(3) 0.015(2) 0.007(2) 0.003(2) -0.0045(18)
    C6 0.088(5) 0.045(3) 0.015(2) 0.025(3) 0.006(3) -0.007(2)
    C5 0.084(5) 0.040(3) 0.023(2) 0.027(3) -0.001(3) -0.014(2)
    C4 0.049(3) 0.030(2) 0.017(2) 0.013(2) -0.005(2) -0.0074(18)
    C31 0.095(9) 0.176(14) 0.092(8) 0.047(9) -0.043(7) -0.044(9)
_geom_special_details
;
All e.s.d.'s (except the e.s.d. in the dihedral angle between two l.s. planes)
are estimated using the full covariance matrix. The cell e.s.d.'s are taken
into account individually in the estimation of e.s.d.'s in distances, angles
and torsion angles; correlations between e.s.d.'s in cell parameters are only
used when they are defined by crystal symmetry. An approximate (isotropic)
treatment of cell e.s.d.'s is used for estimating e.s.d.'s involving l.s.
planes.
;
loop_
    _geom_bond_atom_site_label_1
    _geom_bond_atom_site_label_2
    _geom_bond_site_symmetry_2
    _geom_bond_distance
    _geom_bond_publ_flag
    Pd1 C3 . 2.013(4) ?
    Pd1 P1 . 2.2288(10) ?
    Pd1 Cl1 2_656 2.4180(10) ?
    Pd1 Cl1 . 2.4337(10) ?
    P1 C1 . 1.811(4) ?
    P1 C11 . 1.823(4) ?
    P1 C21 . 1.838(4) ?
    Cl1 Pd1 2_656 2.4180(10) ?
    Cl2 C31 . 1.813(14) ?
    Cl3 C31 . 1.604(15) ?
    C3 C4 . 1.384(6) ?
    C3 C2 . 1.435(6) ?
    C2 C1 . 1.419(6) ?
    C2 C7 . 1.424(6) ?
    C1 C10 . 1.368(6) ?
    C21 C22 . 1.380(6) ?
    C21 C30 . 1.433(6) ?
    C30 C29 . 1.426(6) ?
    C30 C25 . 1.429(6) ?
    C25 C26 . 1.421(6) ?
    C25 C24 . 1.422(7) ?
    C24 C23 . 1.365(7) ?
    C24 H24 . 0.95 ?
    C23 C22 . 1.406(7) ?
    C23 H23 . 0.95 ?
    C22 H22 . 0.95 ?
    C26 C27 . 1.362(7) ?
    C26 H26 . 0.95 ?
    C27 C28 . 1.409(7) ?
    C27 H27 . 0.95 ?
    C28 C29 . 1.372(6) ?
    C28 H28 . 0.95 ?
    C29 H29 . 0.95 ?
    C11 C12 . 1.385(6) ?
    C11 C20 . 1.436(6) ?
    C20 C19 . 1.420(6) ?
    C20 C15 . 1.435(6) ?
    C19 C18 . 1.377(7) ?
    C19 H19 . 0.95 ?
    C18 C17 . 1.408(7) ?
    C18 H18 . 0.95 ?
    C17 C16 . 1.378(8) ?
    C17 H17 . 0.95 ?
    C16 C15 . 1.414(7) ?
    C16 H16 . 0.95 ?
    C15 C14 . 1.425(7) ?
    C14 C13 . 1.363(7) ?
    C14 H14 . 0.95 ?
    C13 C12 . 1.420(6) ?
    C13 H13 . 0.95 ?
    C12 H12 . 0.95 ?
    C10 C9 . 1.418(7) ?
    C10 H10 . 0.95 ?
    C9 C8 . 1.370(8) ?
    C9 H9 . 0.95 ?
    C8 C7 . 1.413(8) ?
    C8 H8 . 0.95 ?
    C7 C6 . 1.425(8) ?
    C6 C5 . 1.359(8) ?
    C6 H6 . 0.95 ?
    C5 C4 . 1.428(7) ?
    C5 H5 . 0.95 ?
    C4 H4 . 0.95 ?
    C31 H31A . 0.99 ?
    C31 H31B . 0.99 ?
loop_
    _geom_angle_atom_site_label_1
    _geom_angle_atom_site_label_2
    _geom_angle_atom_site_label_3
    _geom_angle_site_symmetry_1
    _geom_angle_site_symmetry_3
    _geom_angle
    _geom_angle_publ_flag
    C3 Pd1 P1 . . 83.19(13) ?
    C3 Pd1 Cl1 . 2_656 95.05(13) ?
    P1 Pd1 Cl1 . 2_656 173.01(4) ?
    C3 Pd1 Cl1 . . 171.70(15) ?
    P1 Pd1 Cl1 . . 100.16(3) ?
    Cl1 Pd1 Cl1 2_656 . 82.51(3) ?
    C1 P1 C11 . . 105.94(19) ?
    C1 P1 C21 . . 106.2(2) ?
    C11 P1 C21 . . 107.83(19) ?
    C1 P1 Pd1 . . 103.99(15) ?
    C11 P1 Pd1 . . 121.53(14) ?
    C21 P1 Pd1 . . 110.23(13) ?
    Pd1 Cl1 Pd1 2_656 . 97.49(3) ?
    C4 C3 C2 . . 117.3(4) ?
    C4 C3 Pd1 . . 122.1(3) ?
    C2 C3 Pd1 . . 120.2(3) ?
    C1 C2 C7 . . 118.6(4) ?
    C1 C2 C3 . . 119.6(4) ?
    C7 C2 C3 . . 121.7(4) ?
    C10 C1 C2 . . 121.6(4) ?
    C10 C1 P1 . . 127.1(4) ?
    C2 C1 P1 . . 111.2(3) ?
    C22 C21 C30 . . 119.6(4) ?
    C22 C21 P1 . . 117.7(3) ?
    C30 C21 P1 . . 122.1(3) ?
    C29 C30 C25 . . 117.5(4) ?
    C29 C30 C21 . . 123.9(4) ?
    C25 C30 C21 . . 118.7(4) ?
    C26 C25 C24 . . 121.0(4) ?
    C26 C25 C30 . . 119.7(4) ?
    C24 C25 C30 . . 119.3(4) ?
    C23 C24 C25 . . 120.7(5) ?
    C23 C24 H24 . . 119.6 ?
    C25 C24 H24 . . 119.6 ?
    C24 C23 C22 . . 120.3(4) ?
    C24 C23 H23 . . 119.8 ?
    C22 C23 H23 . . 119.8 ?
    C21 C22 C23 . . 121.3(4) ?
    C21 C22 H22 . . 119.3 ?
    C23 C22 H22 . . 119.3 ?
    C27 C26 C25 . . 121.3(5) ?
    C27 C26 H26 . . 119.4 ?
    C25 C26 H26 . . 119.4 ?
    C26 C27 C28 . . 119.5(4) ?
    C26 C27 H27 . . 120.3 ?
    C28 C27 H27 . . 120.3 ?
    C29 C28 C27 . . 121.2(4) ?
    C29 C28 H28 . . 119.4 ?
    C27 C28 H28 . . 119.4 ?
    C28 C29 C30 . . 121.0(4) ?
    C28 C29 H29 . . 119.5 ?
    C30 C29 H29 . . 119.5 ?
    C12 C11 C20 . . 120.2(4) ?
    C12 C11 P1 . . 119.3(3) ?
    C20 C11 P1 . . 120.4(3) ?
    C19 C20 C15 . . 117.8(4) ?
    C19 C20 C11 . . 123.8(4) ?
    C15 C20 C11 . . 118.4(4) ?
    C18 C19 C20 . . 121.1(4) ?
    C18 C19 H19 . . 119.5 ?
    C20 C19 H19 . . 119.5 ?
    C19 C18 C17 . . 120.9(5) ?
    C19 C18 H18 . . 119.5 ?
    C17 C18 H18 . . 119.5 ?
    C16 C17 C18 . . 119.6(5) ?
    C16 C17 H17 . . 120.2 ?
    C18 C17 H17 . . 120.2 ?
    C17 C16 C15 . . 121.0(4) ?
    C17 C16 H16 . . 119.5 ?
    C15 C16 H16 . . 119.5 ?
    C16 C15 C14 . . 121.1(4) ?
    C16 C15 C20 . . 119.6(4) ?
    C14 C15 C20 . . 119.3(5) ?
    C13 C14 C15 . . 121.0(4) ?
    C13 C14 H14 . . 119.5 ?
    C15 C14 H14 . . 119.5 ?
    C14 C13 C12 . . 120.4(4) ?
    C14 C13 H13 . . 119.8 ?
    C12 C13 H13 . . 119.8 ?
    C11 C12 C13 . . 120.6(5) ?
    C11 C12 H12 . . 119.7 ?
    C13 C12 H12 . . 119.7 ?
    C1 C10 C9 . . 119.6(5) ?
    C1 C10 H10 . . 120.2 ?
    C9 C10 H10 . . 120.2 ?
    C8 C9 C10 . . 120.0(5) ?
    C8 C9 H9 . . 120 ?
    C10 C9 H9 . . 120 ?
    C9 C8 C7 . . 121.7(5) ?
    C9 C8 H8 . . 119.2 ?
    C7 C8 H8 . . 119.2 ?
    C8 C7 C2 . . 118.5(5) ?
    C8 C7 C6 . . 123.3(5) ?
    C2 C7 C6 . . 118.2(5) ?
    C5 C6 C7 . . 120.1(5) ?
    C5 C6 H6 . . 119.9 ?
    C7 C6 H6 . . 119.9 ?
    C6 C5 C4 . . 121.5(5) ?
    C6 C5 H5 . . 119.3 ?
    C4 C5 H5 . . 119.3 ?
    C3 C4 C5 . . 121.1(5) ?
    C3 C4 H4 . . 119.4 ?
    C5 C4 H4 . . 119.4 ?
    Cl3 C31 Cl2 . . 112.5(8) ?
    Cl3 C31 H31A . . 109.1 ?
    Cl2 C31 H31A . . 109.1 ?
    Cl3 C31 H31B . . 109.1 ?
    Cl2 C31 H31B . . 109.1 ?
    H31A C31 H31B . . 107.8 ?
loop_
    _geom_torsion_atom_site_label_1
    _geom_torsion_atom_site_label_2
    _geom_torsion_atom_site_label_3
    _geom_torsion_atom_site_label_4
    _geom_torsion_site_symmetry_1
    _geom_torsion_site_symmetry_2
    _geom_torsion_site_symmetry_3
    _geom_torsion_site_symmetry_4
    _geom_torsion
    _geom_torsion_publ_flag
    C3 Pd1 P1 C1 . . . . -11.1(2) ?
    Cl1 Pd1 P1 C1 . . . . 161.18(17) ?
    C3 Pd1 P1 C11 . . . . -130.1(2) ?
    Cl1 Pd1 P1 C11 . . . . 42.19(17) ?
    C3 Pd1 P1 C21 . . . . 102.4(2) ?
    Cl1 Pd1 P1 C21 . . . . -85.31(15) ?
    P1 Pd1 Cl1 Pd1 . . . 2_656 173.47(4) ?
    Cl1 Pd1 Cl1 Pd1 2_656 . . 2_656 0 ?
    P1 Pd1 C3 C4 . . . . -175.6(5) ?
    Cl1 Pd1 C3 C4 2_656 . . . -2.4(5) ?
    P1 Pd1 C3 C2 . . . . 11.2(4) ?
    Cl1 Pd1 C3 C2 2_656 . . . -175.6(4) ?
    C4 C3 C2 C1 . . . . 179.9(5) ?
    Pd1 C3 C2 C1 . . . . -6.5(7) ?
    C4 C3 C2 C7 . . . . -1.0(8) ?
    Pd1 C3 C2 C7 . . . . 172.6(4) ?
    C7 C2 C1 C10 . . . . -1.2(8) ?
    C3 C2 C1 C10 . . . . 177.9(5) ?
    C7 C2 C1 P1 . . . . 176.5(4) ?
    C3 C2 C1 P1 . . . . -4.4(6) ?
    C11 P1 C1 C10 . . . . -42.0(6) ?
    C21 P1 C1 C10 . . . . 72.5(5) ?
    Pd1 P1 C1 C10 . . . . -171.1(5) ?
    C11 P1 C1 C2 . . . . 140.5(4) ?
    C21 P1 C1 C2 . . . . -105.0(4) ?
    Pd1 P1 C1 C2 . . . . 11.4(4) ?
    C1 P1 C21 C22 . . . . 8.5(4) ?
    C11 P1 C21 C22 . . . . 121.7(3) ?
    Pd1 P1 C21 C22 . . . . -103.6(3) ?
    C1 P1 C21 C30 . . . . 179.9(3) ?
    C11 P1 C21 C30 . . . . -66.9(4) ?
    Pd1 P1 C21 C30 . . . . 67.9(3) ?
    C22 C21 C30 C29 . . . . -178.7(4) ?
    P1 C21 C30 C29 . . . . 10.1(6) ?
    C22 C21 C30 C25 . . . . 1.5(6) ?
    P1 C21 C30 C25 . . . . -169.7(3) ?
    C29 C30 C25 C26 . . . . -0.2(6) ?
    C21 C30 C25 C26 . . . . 179.6(4) ?
    C29 C30 C25 C24 . . . . 179.5(4) ?
    C21 C30 C25 C24 . . . . -0.6(6) ?
    C26 C25 C24 C23 . . . . 178.9(4) ?
    C30 C25 C24 C23 . . . . -0.9(7) ?
    C25 C24 C23 C22 . . . . 1.5(7) ?
    C30 C21 C22 C23 . . . . -1.0(6) ?
    P1 C21 C22 C23 . . . . 170.7(3) ?
    C24 C23 C22 C21 . . . . -0.6(7) ?
    C24 C25 C26 C27 . . . . 179.4(4) ?
    C30 C25 C26 C27 . . . . -0.9(6) ?
    C25 C26 C27 C28 . . . . 1.1(7) ?
    C26 C27 C28 C29 . . . . -0.1(7) ?
    C27 C28 C29 C30 . . . . -1.0(7) ?
    C25 C30 C29 C28 . . . . 1.1(6) ?
    C21 C30 C29 C28 . . . . -178.7(4) ?
    C1 P1 C11 C12 . . . . 106.0(4) ?
    C21 P1 C11 C12 . . . . -7.4(4) ?
    Pd1 P1 C11 C12 . . . . -135.9(3) ?
    C1 P1 C11 C20 . . . . -70.5(4) ?
    C21 P1 C11 C20 . . . . 176.1(3) ?
    Pd1 P1 C11 C20 . . . . 47.6(4) ?
    C12 C11 C20 C19 . . . . -178.3(4) ?
    P1 C11 C20 C19 . . . . -1.8(6) ?
    C12 C11 C20 C15 . . . . 0.8(6) ?
    P1 C11 C20 C15 . . . . 177.3(3) ?
    C15 C20 C19 C18 . . . . -0.1(7) ?
    C11 C20 C19 C18 . . . . 178.9(4) ?
    C20 C19 C18 C17 . . . . -0.6(8) ?
    C19 C18 C17 C16 . . . . 0.9(8) ?
    C18 C17 C16 C15 . . . . -0.3(8) ?
    C17 C16 C15 C14 . . . . -179.5(5) ?
    C17 C16 C15 C20 . . . . -0.4(7) ?
    C19 C20 C15 C16 . . . . 0.6(6) ?
    C11 C20 C15 C16 . . . . -178.5(4) ?
    C19 C20 C15 C14 . . . . 179.8(4) ?
    C11 C20 C15 C14 . . . . 0.6(6) ?
    C16 C15 C14 C13 . . . . 177.7(4) ?
    C20 C15 C14 C13 . . . . -1.4(7) ?
    C15 C14 C13 C12 . . . . 0.7(7) ?
    C20 C11 C12 C13 . . . . -1.5(6) ?
    P1 C11 C12 C13 . . . . -178.0(3) ?
    C14 C13 C12 C11 . . . . 0.8(7) ?
    C2 C1 C10 C9 . . . . 1.3(9) ?
    P1 C1 C10 C9 . . . . -176.0(5) ?
    C1 C10 C9 C8 . . . . 0.0(10) ?
    C10 C9 C8 C7 . . . . -1.3(11) ?
    C9 C8 C7 C2 . . . . 1.3(11) ?
    C9 C8 C7 C6 . . . . -178.0(7) ?
    C1 C2 C7 C8 . . . . -0.1(9) ?
    C3 C2 C7 C8 . . . . -179.2(6) ?
    C1 C2 C7 C6 . . . . 179.2(6) ?
    C3 C2 C7 C6 . . . . 0.1(9) ?
    C8 C7 C6 C5 . . . . 179.3(8) ?
    C2 C7 C6 C5 . . . . 0.0(12) ?
    C7 C6 C5 C4 . . . . 0.8(13) ?
    C2 C3 C4 C5 . . . . 1.8(9) ?
    Pd1 C3 C4 C5 . . . . -171.6(5) ?
    C6 C5 C4 C3 . . . . -1.8(11) ?
loop_
    _geom_hbond_atom_site_label_D
    _geom_hbond_atom_site_label_H
    _geom_hbond_atom_site_label_A
    _geom_hbond_site_symmetry_A
    _geom_hbond_distance_DH
    _geom_hbond_distance_HA
    _geom_hbond_distance_DA
    _geom_hbond_angle_DHA
    C10 H10 Cl3 . 0.95 2.72 3.536(7) 145
    C31 H31A Cl3 2_565 0.99 2.52 3.366(16) 143.3
    C9 H9 Cg1 2_665 0.95 2.83 3.666(5) 148
    C18 H18 Cg2 1_655 0.95 2.91 3.788(6) 154
    C26 H26 Cg3 2_556 0.95 2.59 3.535(5) 172
    C31 H31B Cg4 2_665 0.99 2.75 3.632(15) 148
_iucr_refine_instructions_details
;
TITL mo_12fm_wld14_0m in P-1
CELL  0.71073   9.4823  11.4272  12.3430   80.652   76.592   89.013
ZERR     2.00   0.0008   0.0009   0.0010    0.002    0.002    0.002
LATT   1
SFAC  C    H    O    P    CL   PD
UNIT  62   44   0    2    6    2
MERG   2
OMIT     2   1   2
OMIT     0   3   1
EQIV $1 -x, 1-y, -z
HTAB C10 Cl3
HTAB C31 Cl3_$1
FMAP   2
PLAN   15
SIZE     0.13   0.13   0.33
ACTA
BOND   $H
CONF
L.S.   4
TEMP  -173.15
WGHT    0.081300    7.026900
FVAR       0.13674
PD1   6    0.482378    0.076639    0.362320    11.00000    0.01857    0.01053 =
         0.01332   -0.00303   -0.00303    0.00039
P1    4    0.376142    0.233150    0.284379    11.00000    0.02173    0.01109 =
         0.01354   -0.00209   -0.00314    0.00088
CL1   5    0.424677    0.107748    0.558077    11.00000    0.02728    0.01616 =
         0.01519   -0.00511   -0.00559    0.00831
CL2   5    0.008842    0.741226    0.087877    11.00000    0.13718    0.17696 =
         0.07022    0.00351   -0.00358    0.05546
CL3   5    0.132160    0.512872    0.083787    11.00000    0.09847    0.13077 =
         0.18214    0.02576   -0.03714    0.00496
C3    1    0.560133    0.055533    0.200663    11.00000    0.03288    0.01793 =
         0.01467   -0.00535   -0.00125    0.00112
C2    1    0.544803    0.147744    0.110501    11.00000    0.03686    0.01998 =
         0.01604   -0.00454    0.00035   -0.00056
C1    1    0.461548    0.248447    0.135384    11.00000    0.03264    0.01673 =
         0.01618   -0.00230    0.00092   -0.00111
C21   1    0.183555    0.199238    0.297709    11.00000    0.02115    0.01319 =
         0.02081   -0.00359   -0.00602    0.00302
C30   1    0.081098    0.180891    0.404720    11.00000    0.02218    0.01205 =
         0.01992   -0.00212   -0.00629    0.00228
C25   1   -0.060554    0.135811    0.410674    11.00000    0.02109    0.01290 =
         0.03037   -0.00421   -0.00733    0.00251
C24   1   -0.096301    0.111666    0.310693    11.00000    0.02887    0.02015 =
         0.03951   -0.00675   -0.01723    0.00160
AFIX  43
H24   2   -0.189911    0.080625    0.314408    11.00000   -1.20000
AFIX   0
C23   1    0.002365    0.132586    0.209456    11.00000    0.03653    0.02306 =
         0.02942   -0.01011   -0.01887    0.00300
AFIX  43
H23   2   -0.023744    0.117839    0.143025    11.00000   -1.20000
AFIX   0
C22   1    0.142487    0.175865    0.203005    11.00000    0.03348    0.02033 =
         0.01892   -0.00649   -0.00924    0.00440
AFIX  43
H22   2    0.210263    0.189292    0.132038    11.00000   -1.20000
AFIX   0
C26   1   -0.163627    0.116253    0.516001    11.00000    0.02057    0.01830 =
         0.03863   -0.00249   -0.00075    0.00152
AFIX  43
H26   2   -0.258150    0.087360    0.519378    11.00000   -1.20000
AFIX   0
C27   1   -0.129487    0.138140    0.612188    11.00000    0.02624    0.02009 =
         0.02932   -0.00288    0.00469    0.00522
AFIX  43
H27   2   -0.199056    0.123345    0.682198    11.00000   -1.20000
AFIX   0
C28   1    0.009886    0.182916    0.607032    11.00000    0.03045    0.02005 =
         0.02230   -0.00536   -0.00518    0.00691
AFIX  43
H28   2    0.033554    0.198289    0.674155    11.00000   -1.20000
AFIX   0
C29   1    0.112002    0.204704    0.506824    11.00000    0.02233    0.01664 =
         0.02124   -0.00601   -0.00525    0.00227
AFIX  43
H29   2    0.204635    0.236109    0.505434    11.00000   -1.20000
AFIX   0
C11   1    0.388915    0.379440    0.322795    11.00000    0.02949    0.01152 =
         0.01394   -0.00187   -0.00508    0.00041
C20   1    0.526568    0.426650    0.327039    11.00000    0.03087    0.01289 =
         0.01614   -0.00243   -0.00561    0.00074
C19   1    0.658398    0.364300    0.305627    11.00000    0.03143    0.01473 =
         0.02986   -0.00557   -0.00859    0.00023
AFIX  43
H19   2    0.657517    0.286236    0.288540    11.00000   -1.20000
AFIX   0
C18   1    0.787454    0.415188    0.309237    11.00000    0.03322    0.02158 =
         0.04309   -0.00578   -0.00987    0.00065
AFIX  43
H18   2    0.874106    0.371464    0.295357    11.00000   -1.20000
AFIX   0
C17   1    0.792753    0.531173    0.333226    11.00000    0.03814    0.02269 =
         0.04460   -0.00561   -0.01590   -0.00484
AFIX  43
H17   2    0.882600    0.565816    0.334478    11.00000   -1.20000
AFIX   0
C16   1    0.666852    0.594108    0.354868    11.00000    0.04326    0.01577 =
         0.02785   -0.00590   -0.01427   -0.00169
AFIX  43
H16   2    0.670548    0.672174    0.371435    11.00000   -1.20000
AFIX   0
C15   1    0.532284    0.544275    0.352794    11.00000    0.04031    0.01117 =
         0.01717   -0.00137   -0.00831    0.00125
C14   1    0.402147    0.609543    0.374304    11.00000    0.04250    0.01260 =
         0.02065   -0.00381   -0.00710    0.00244
AFIX  43
H14   2    0.405259    0.686718    0.393050    11.00000   -1.20000
AFIX   0
C13   1    0.273249    0.563001    0.368411    11.00000    0.03658    0.01332 =
         0.02689   -0.00416   -0.00456    0.00656
AFIX  43
H13   2    0.187840    0.608256    0.382175    11.00000   -1.20000
AFIX   0
C12   1    0.265899    0.447238    0.341813    11.00000    0.03267    0.01470 =
         0.02028   -0.00248   -0.00560    0.00166
AFIX  43
H12   2    0.175726    0.416037    0.337028    11.00000   -1.20000
AFIX   0
C10   1    0.447717    0.340188    0.052474    11.00000    0.05106    0.01825 =
         0.02070   -0.00141   -0.00152    0.00452
AFIX  43
H10   2    0.393045    0.407505    0.071222    11.00000   -1.20000
AFIX   0
C9    1    0.515489    0.334150   -0.061585    11.00000    0.07127    0.02452 =
         0.01732    0.00412   -0.00212    0.00020
AFIX  43
H9    2    0.506259    0.397517   -0.119554    11.00000   -1.20000
AFIX   0
C8    1    0.594282    0.236921   -0.088180    11.00000    0.08297    0.03032 =
         0.01821    0.00112    0.00254    0.00696
AFIX  43
H8    2    0.637501    0.233220   -0.165070    11.00000   -1.20000
AFIX   0
C7    1    0.612892    0.142020   -0.004161    11.00000    0.06012    0.03025 =
         0.01535   -0.00445    0.00347    0.00743
C6    1    0.697786    0.041186   -0.028135    11.00000    0.08792    0.04540 =
         0.01547   -0.00748    0.00638    0.02457
AFIX  43
H6    2    0.744358    0.035110   -0.103882    11.00000   -1.20000
AFIX   0
C5    1    0.712215   -0.046294    0.057203    11.00000    0.08386    0.04028 =
         0.02338   -0.01401   -0.00062    0.02709
AFIX  43
H5    2    0.770146   -0.112524    0.040177    11.00000   -1.20000
AFIX   0
C4    1    0.642254   -0.040865    0.171854    11.00000    0.04875    0.03036 =
         0.01713   -0.00736   -0.00475    0.01328
AFIX  43
H4    2    0.652238   -0.104502    0.229347    11.00000   -1.20000
AFIX   0
C31   1    0.109973    0.635753    0.006493    11.00000    0.09544    0.17585 =
         0.09215   -0.04396   -0.04288    0.04666
AFIX  23
H31A  2    0.057860    0.619771   -0.050579    11.00000   -1.20000
H31B  2    0.206106    0.671074   -0.034106    11.00000   -1.20000
HKLF 4  1.0  1.00  0.00  0.00  0.00  1.00  0.00  0.00  0.00  1.00
REM  mo_12fm_wld14_0m in P-1
REM R1 =  0.0524 for   5675 Fo > 4sig(Fo)  and  0.0597 for all   6340 data
REM    325 parameters refined using      0 restraints
END
WGHT      0.0813      7.0268
REM Highest difference peak  1.591,  deepest hole -2.363,  1-sigma level  0.175
Q1    1   0.0997  0.6171  0.1001  11.00000  0.05    1.59
Q2    1   0.1771  0.5891 -0.0414  11.00000  0.05    1.30
Q3    1   0.0694  0.4721  0.0172  11.00000  0.05    1.28
Q4    1   0.0899  0.5756  0.0410  11.00000  0.05    0.95
Q5    1   0.1348  0.6567  0.0066  11.00000  0.05    0.94
Q6    1   0.4049  0.0780  0.3844  11.00000  0.05    0.86
Q7    1   0.4936  0.0580  0.4146  11.00000  0.05    0.76
Q8    1   0.5890  0.0716  0.3530  11.00000  0.05    0.67
Q9    1   0.2916  0.2239  0.2969  11.00000  0.05    0.62
Q10   1   0.4109  0.2534  0.2007  11.00000  0.05    0.58
Q11   1   0.1858  0.4954 -0.0219  11.00000  0.05    0.58
Q12   1   0.0950  0.1920  0.4585  11.00000  0.05    0.57
Q13   1   0.0087  0.6169  0.0281  11.00000  0.05    0.56
Q14   1   0.5087  0.1240  0.5356  11.00000  0.05    0.55
Q15   1  -0.1143  0.1479  0.4597  11.00000  0.05    0.55
;
