# Supplementary material for: Di-μ-chlorido-bis­({8-[bis­(naphthalen-1-yl)phosphan­yl]naphthalen-1-yl-κ2 C 1,P}palladium(II)) dichloro­methane disolvate
Source: Acta Crystallogr Sect E Struct Rep Online. 2012 Nov 30;68(Pt 12):m1565–6. doi: 10.1107/S1600536812048222 (PMC3588801; doi:10.1107/S1600536812048222)
Supplement: Supplementary file 2 [file e-68-m1565-Isup2.hkl]

#
# h,k,l, Fc-squared, Fo-squared, sigma(Fo-squared) and status flag
#
data_I
_shelx_title ' mo_12fm_wld14_0m in P-1'
_shelx_refln_list_code          4
_shelx_F_calc_maximum      229.45
_exptl_crystal_F_000       640.00
_reflns_d_resolution_high  0.7476
 
loop_
 _symmetry_equiv_pos_as_xyz
 'x, y, z'
 '-x, -y, -z'
 
_cell_length_a     9.4823
_cell_length_b    11.4272
_cell_length_c    12.3430
_cell_angle_alpha  80.652
_cell_angle_beta   76.592
_cell_angle_gamma  89.013
 
_shelx_F_squared_multiplier     1.000
 
loop_
 _refln_index_h
 _refln_index_k
 _refln_index_l
 _refln_F_squared_calc
 _refln_F_squared_meas
 _refln_F_squared_sigma
 _refln_observed_status
   1   0   0    14226.24    19265.27     71.81 o
   2   0   0    20595.33    20814.40     84.15 o
   3   0   0     5886.74     5960.42     29.39 o
   4   0   0      499.66      488.78      7.16 o
   5   0   0      551.64      659.34      9.94 o
   6   0   0     1247.60     1113.51     13.69 o
   7   0   0      241.63      227.64     15.15 o
   8   0   0     1067.15     1036.69     23.18 o
   9   0   0      181.43      161.57     20.93 o
  10   0   0      194.59      223.72     42.25 o
  11   0   0        0.75      -14.93     14.93 o
  12   0   0        6.62       26.35     27.28 o
 -12   1   0       26.39       53.13     23.82 o
 -11   1   0       64.00       52.38     20.93 o
 -10   1   0       30.06       25.83     10.65 o
  -9   1   0        0.06       -8.26      8.26 o
  -8   1   0        6.01        0.38      7.03 o
  -7   1   0       54.42       48.85      5.10 o
  -6   1   0      298.01      354.72      7.62 o
  -5   1   0      375.51      357.48      6.80 o
  -4   1   0      221.97      128.91      4.15 o
  -3   1   0       39.19       75.40      3.37 o
  -2   1   0     3598.23     3896.32     23.35 o
  -1   1   0     2234.87     1822.46      9.67 o
   0   1   0     5637.54     7381.90     51.15 o
   1   1   0     7332.70     7651.97     83.45 o
   2   1   0    17927.35    17986.65    156.40 o
   3   1   0     3141.48     4311.43     32.96 o
   4   1   0     4692.75     3797.45     26.24 o
   5   1   0     1314.35     1477.96     17.26 o
   6   1   0      854.91      874.30     21.05 o
   7   1   0      408.81      363.65     17.47 o
   8   1   0      451.41      444.71     32.36 o
   9   1   0      673.00      647.36     32.58 o
  10   1   0      638.97      887.86     53.22 o
  11   1   0      411.09      362.57     32.88 o
  12   1   0      210.84      373.83     34.60 o
 -12   2   0       18.59       11.62     21.14 o
 -11   2   0       40.00       38.07     11.55 o
 -10   2   0       74.18       72.27     12.57 o
  -9   2   0      101.47       91.98     11.13 o
  -8   2   0      360.68      353.83     13.93 o
  -7   2   0      119.81       89.90      5.36 o
  -6   2   0       98.33       94.38      5.13 o
  -5   2   0      946.86      844.15     10.73 o
  -4   2   0       66.49      337.86      6.93 o
  -3   2   0     1995.90     1274.16     11.30 o
  -2   2   0     2045.32     1821.82     15.27 o
  -1   2   0     2259.15     2120.07     12.96 o
   0   2   0     1348.56     1810.44      7.88 o
   1   2   0     8814.87     8515.84     93.44 o
   2   2   0        2.82       68.46      9.63 o
   3   2   0     8953.80     7205.76     56.73 o
   4   2   0     5742.30     6877.52     57.26 o
   5   2   0     6119.21     5602.69     59.87 o
   6   2   0     1361.94     1283.47     33.12 o
   7   2   0      668.22      742.15     45.46 o
   8   2   0      507.63      476.18     25.80 o
   9   2   0      414.41      503.64     29.60 o
  10   2   0      292.34      241.45     24.95 o
  11   2   0      785.80      947.79     44.61 o
  12   2   0      356.67      239.12     31.01 o
 -12   3   0      280.59      227.03     22.71 o
 -11   3   0       47.09       64.74     16.69 o
 -10   3   0       73.94       63.08     15.17 o
  -9   3   0      161.63      157.90      9.65 o
  -8   3   0      378.56      367.57     11.84 o
  -7   3   0      316.68      350.82     10.13 o
  -6   3   0      441.96      392.11      9.55 o
  -5   3   0      823.93      791.73     11.13 o
  -4   3   0        3.42      118.40      7.67 o
  -3   3   0     1316.02     1033.81     12.92 o
  -2   3   0     3976.34     4964.98     30.73 o
  -1   3   0    10678.76    11738.39     55.28 o
   0   3   0     5677.16     5890.29     25.60 o
   1   3   0     2264.99     2281.08     16.53 o
   2   3   0     2638.24     2740.77     40.13 o
   3   3   0      299.69      274.37     18.72 o
   4   3   0     2390.16     1897.59     20.56 o
   5   3   0     2830.64     2702.40     28.97 o
   6   3   0     1764.47     1750.56     38.95 o
   7   3   0     2029.79     2051.00     42.11 o
   8   3   0      301.54      322.03     22.39 o
   9   3   0      287.46      324.28     24.72 o
  10   3   0       78.72       58.35     17.67 o
  11   3   0      275.34      284.66     28.51 o
  12   3   0      330.07      271.16     43.32 o
 -11   4   0      790.17      896.53     49.63 o
 -10   4   0      423.04      450.42     19.83 o
  -9   4   0      401.82      390.19     18.17 o
  -8   4   0      126.70      114.71      9.01 o
  -7   4   0      578.17      628.66     14.82 o
  -6   4   0      790.86      858.90     13.15 o
  -5   4   0     2638.72     2446.10     22.11 o
  -4   4   0     1599.84     1442.08     15.56 o
  -3   4   0     2837.74     2737.13     21.13 o
  -2   4   0     6776.71     8696.40     45.02 o
  -1   4   0      920.25      330.59      5.87 o
   0   4   0     3671.82     6704.57     35.65 o
   1   4   0     2903.87     2431.44     18.85 o
   2   4   0       22.27       20.68      6.30 o
   3   4   0      160.12      276.49      8.52 o
   4   4   0      299.99      562.96     14.91 o
   5   4   0      546.70      482.52     11.58 o
   6   4   0      847.34      852.25     16.31 o
   7   4   0      753.77      716.55     25.10 o
   8   4   0      810.03      839.46     30.52 o
   9   4   0      514.56      467.51     28.51 o
  10   4   0      178.38      129.44     20.03 o
  11   4   0       63.54       69.98     25.40 o
 -11   5   0      945.64     1044.56     37.58 o
 -10   5   0      943.27     1124.81     29.16 o
  -9   5   0     1100.15     1040.26     25.46 o
  -8   5   0      885.58     1032.51     20.37 o
  -7   5   0      170.77      154.85      9.36 o
  -6   5   0      467.37      477.66     12.14 o
  -5   5   0     1013.38      999.23     14.68 o
  -4   5   0     2763.38     2947.99     25.68 o
  -3   5   0     7169.68     7660.91     45.49 o
  -2   5   0     7741.64     7631.89     41.37 o
  -1   5   0     5324.16     6578.27     32.18 o
   0   5   0     1637.37     1167.37     11.37 o
   1   5   0      245.00      271.57      6.11 o
   2   5   0     1830.40     2167.45     22.49 o
   3   5   0     1558.24     1262.39     17.64 o
   4   5   0      976.83     1129.03     15.87 o
   5   5   0      736.42      713.57     13.12 o
   6   5   0       84.80       74.88      8.08 o
   7   5   0      167.60      147.69     28.08 o
   8   5   0      449.88      467.29     24.55 o
   9   5   0      433.12      352.80     32.89 o
  10   5   0      440.54      389.43     27.96 o
  11   5   0       64.04       33.65     26.74 o
 -11   6   0      376.35      340.80     28.36 o
 -10   6   0     1151.56     1307.30     33.51 o
  -9   6   0     1318.15     1377.15     29.21 o
  -8   6   0      823.08      827.43     19.79 o
  -7   6   0      658.97      694.80     17.21 o
  -6   6   0      304.19      362.14     12.23 o
  -5   6   0        6.24        0.57      4.73 o
  -4   6   0     1106.47     1022.98     14.45 o
  -3   6   0     2090.89     2374.13     19.91 o
  -2   6   0     1001.91      934.09     12.40 o
  -1   6   0    14010.09    14914.74     65.88 o
   0   6   0     7231.11     7808.68     45.63 o
   1   6   0     5477.66     6079.87     42.21 o
   2   6   0     5345.07     5047.30     42.79 o
   3   6   0      208.85      232.52      7.17 o
   4   6   0     2587.59     2458.60     32.32 o
   5   6   0     1280.99     1173.40     20.32 o
   6   6   0      481.59      465.91     19.03 o
   7   6   0      723.89      644.55     23.58 o
   8   6   0      183.67      161.04     16.59 o
   9   6   0       21.30       18.16     24.07 o
  10   6   0       39.31       15.07     13.80 o
  11   6   0       44.90       31.68     16.32 o
 -11   7   0        3.79       29.51     14.34 o
 -10   7   0      190.33      198.24     18.61 o
  -9   7   0      148.42      131.65     12.66 o
  -8   7   0      517.55      576.91     18.72 o
  -7   7   0      902.89      874.90     18.88 o
  -6   7   0      495.96      474.79     14.28 o
  -5   7   0      483.32      527.79     13.40 o
  -4   7   0        5.11        3.45      3.86 o
  -3   7   0      711.72      763.91     11.65 o
  -2   7   0        1.93        7.91      3.12 o
  -1   7   0     5073.72     5535.44     28.45 o
   0   7   0     3439.59     3421.02     24.92 o
   1   7   0     3344.97     3147.86     29.45 o
   2   7   0     8189.82     8747.52     63.58 o
   3   7   0     3657.15     3422.70     29.85 o
   4   7   0      963.43      992.37     14.97 o
   5   7   0     1123.28     1016.82     46.26 o
   6   7   0     1200.58     1317.23     30.02 o
   7   7   0      845.75      742.10     25.26 o
   8   7   0      514.96      557.63     35.83 o
   9   7   0      432.42      448.58     57.76 o
  10   7   0      235.94      176.11     20.86 o
 -10   8   0       19.33        3.94     17.36 o
  -9   8   0        1.98      -10.31     10.31 o
  -8   8   0        2.99       -8.36      8.36 o
  -7   8   0       62.10       83.40      9.29 o
  -6   8   0      257.76      235.55     11.42 o
  -5   8   0      341.13      344.50     12.43 o
  -4   8   0      415.39      436.95     12.43 o
  -3   8   0      234.27      249.70      8.32 o
  -2   8   0       99.02       93.46      4.66 o
  -1   8   0       26.94       26.17      3.33 o
   0   8   0      281.85      282.69      8.09 o
   1   8   0     2240.74     2527.05     26.97 o
   2   8   0     2155.96     2114.65     24.37 o
   3   8   0     4932.39     5043.02     45.36 o
   4   8   0     8423.84     8191.79     83.93 o
   5   8   0     5082.10     5318.18     73.30 o
   6   8   0     1295.37     1157.67     58.03 o
   7   8   0      767.68      881.28     36.64 o
   8   8   0      592.21      612.30     26.50 o
   9   8   0      407.83      414.37     37.17 o
  10   8   0      498.79      583.99     78.89 o
 -10   9   0       38.41        6.07     13.93 o
  -9   9   0      117.63      154.43     15.40 o
  -8   9   0       67.11        7.06     10.00 o
  -7   9   0      113.99      129.22     11.93 o
  -6   9   0       16.42        3.32      7.04 o
  -5   9   0       45.96       37.63      7.42 o
  -4   9   0       65.25       54.03      7.18 o
  -3   9   0      394.37      407.20     12.19 o
  -2   9   0      251.74      277.52      7.52 o
  -1   9   0      196.68      238.47      9.09 o
   0   9   0       66.09       64.82      5.61 o
   1   9   0       64.92       84.53      8.01 o
   2   9   0        1.12        1.97      4.91 o
   3   9   0      950.85     1080.21     21.32 o
   4   9   0      359.78      346.79     15.38 o
   5   9   0      767.86      750.56     39.00 o
   6   9   0     1803.52     1894.42     53.22 o
   7   9   0     1001.32      978.57     74.08 o
   8   9   0      387.35      356.44     22.44 o
   9   9   0      223.15      253.54     40.38 o
  -9  10   0      233.71      237.08     18.70 o
  -8  10   0      174.11      205.38     15.43 o
  -7  10   0      512.39      528.24     19.13 o
  -6  10   0      446.44      405.13     16.32 o
  -5  10   0      343.99      399.86     15.87 o
  -4  10   0       28.05        7.61      6.89 o
  -3  10   0      330.83      396.14     10.86 o
  -2  10   0      212.72      249.28     10.26 o
  -1  10   0       18.16        9.39      5.18 o
   0  10   0       41.76       53.32      8.00 o
   1  10   0      277.42      266.90     13.05 o
   2  10   0      301.76      269.05     12.86 o
   3  10   0       15.15       46.91      7.91 o
   4  10   0      467.16      557.99     24.12 o
   5  10   0      837.50      839.82     27.92 o
   6  10   0      620.93      558.21     25.20 o
   7  10   0      722.25      800.27     35.03 o
   8  10   0      667.11      710.58     29.70 o
   9  10   0      351.56      355.48     25.30 o
  -8  11   0      404.51      351.82     19.72 o
  -7  11   0      309.25      279.02     16.50 o
  -6  11   0      467.68      452.26     18.90 o
  -5  11   0      479.45      430.16     20.51 o
  -4  11   0      762.67      900.17     22.40 o
  -3  11   0     1041.55      899.96     24.14 o
  -2  11   0      339.53      373.38     14.29 o
  -1  11   0       54.90       50.32      6.84 o
   0  11   0       48.47       45.44     10.96 o
   1  11   0      175.46      154.65     11.48 o
   2  11   0      336.17      374.26     19.22 o
   3  11   0      404.82      373.54     20.39 o
   4  11   0      614.03      614.03     27.32 o
   5  11   0      242.22      246.72     19.79 o
   6  11   0        7.37       10.33      9.09 o
   7  11   0       77.39       47.60     13.47 o
   8  11   0      139.18      114.96     16.32 o
  -7  12   0      747.72      719.72     35.48 o
  -6  12   0      396.18      420.00     26.19 o
  -5  12   0      180.67      177.88     13.88 o
  -4  12   0      433.86      404.96     17.12 o
  -3  12   0      397.83      452.06     18.16 o
  -2  12   0     1646.36     1701.52     28.94 o
  -1  12   0     1244.81     1117.64     23.80 o
   0  12   0      392.23      491.64     23.55 o
   1  12   0     1133.24     1012.41     35.94 o
   2  12   0      605.39      640.25     32.09 o
   3  12   0     1382.04     1310.71    101.89 o
   4  12   0     1166.24     1104.22     37.14 o
   5  12   0     1008.73     1024.97     35.45 o
   6  12   0      511.70      599.95     38.78 o
   7  12   0      154.55      142.57     17.94 o
  -6  13   0      287.87      220.65     15.83 o
  -5  13   0      160.47      137.54     12.49 o
  -4  13   0      246.89      233.67     15.77 o
  -3  13   0       30.27       41.43     11.20 o
  -2  13   0      418.13      406.85     17.12 o
  -1  13   0      936.61     1012.42     45.64 o
   0  13   0      603.33      585.15     31.45 o
   1  13   0     2365.09     2266.32     67.90 o
   2  13   0     1180.39     1180.89     42.44 o
   3  13   0      872.94      798.04     35.83 o
   4  13   0      337.28      345.35     26.56 o
   5  13   0      315.16      308.02     28.35 o
   6  13   0      399.72      371.71     40.11 o
  -4  14   0      366.80      264.18     20.27 o
  -3  14   0      141.68      193.83     18.98 o
  -2  14   0      122.12      165.36     22.01 o
  -1  14   0      128.69      121.35     19.38 o
   0  14   0      137.31      173.62     35.25 o
   1  14   0      546.56      617.64     32.60 o
   2  14   0      739.78      596.55     35.18 o
   3  14   0      980.14     1053.58     42.01 o
   4  14   0     1084.14     1009.36     40.81 o
  -1  15   0       35.47       49.58     17.50 o
   0  15   0       81.03       96.13     19.40 o
  -3 -14   1      537.64      497.76     34.97 o
  -2 -14   1      106.27      164.30     22.98 o
  -1 -14   1        4.24       -5.49     12.83 o
   0 -14   1       55.32       63.43     27.18 o
   1 -14   1      168.22      185.30     22.69 o
   2 -14   1       21.74       27.99      9.45 o
   3 -14   1       69.66       50.17     14.59 o
   4 -14   1       46.41       64.70     18.14 o
  -5 -13   1      305.62      315.10     26.61 o
  -4 -13   1      615.97      525.92     31.82 o
  -3 -13   1      885.25      864.77     47.33 o
  -2 -13   1     1463.23     1404.88     47.11 o
  -1 -13   1     1609.71     1479.46     42.64 o
   0 -13   1      444.17      538.54     31.40 o
   1 -13   1       84.86       59.20     15.50 o
   2 -13   1       21.68       15.55      9.85 o
   3 -13   1      254.15      217.57     17.36 o
   4 -13   1      260.60      205.47     15.10 o
   5 -13   1       20.38       26.86      9.60 o
   6 -13   1      307.88      335.82     19.07 o
  -6 -12   1      693.37      632.04     32.58 o
  -5 -12   1      603.01      648.24     54.55 o
  -4 -12   1      905.14      894.04     35.33 o
  -3 -12   1      761.03      736.52     33.34 o
  -2 -12   1     1158.49     1150.75     40.43 o
  -1 -12   1     1577.14     1693.77     42.91 o
   0 -12   1      605.44      542.95     28.81 o
   1 -12   1     1214.57     1299.01     33.76 o
   2 -12   1      617.17      597.29     20.09 o
   3 -12   1      199.48      182.72     15.52 o
   4 -12   1      469.77      505.18     18.34 o
   5 -12   1        4.71        4.42      8.83 o
   6 -12   1       84.93       44.63     11.43 o
   7 -12   1      180.50      179.72     17.82 o
  -7 -11   1      232.88      243.07     22.61 o
  -6 -11   1      671.13      670.27     29.98 o
  -5 -11   1     1021.81     1060.79     35.62 o
  -4 -11   1     1224.04     1206.29     80.49 o
  -3 -11   1      942.90     1008.67     52.68 o
  -2 -11   1     1353.02     1348.95     38.34 o
  -1 -11   1     3832.88     3597.76     60.63 o
   0 -11   1     4004.81     3991.33     67.62 o
   1 -11   1     3043.01     3063.58     36.28 o
   2 -11   1     2760.32     2498.20     34.32 o
   3 -11   1     1326.82     1455.64     23.90 o
   4 -11   1      874.42      703.07     25.99 o
   5 -11   1       38.71       65.12     10.33 o
   6 -11   1       10.22        1.26      8.50 o
   7 -11   1       81.85       78.42     11.42 o
   8 -11   1      198.92      204.77     17.05 o
  -8 -10   1       77.84       88.70     24.34 o
  -7 -10   1       22.18       18.34     11.55 o
  -6 -10   1        4.55        7.70     20.32 o
  -5 -10   1      156.37      146.99     16.42 o
  -4 -10   1      262.11      324.00     22.20 o
  -3 -10   1      843.34      764.29     29.22 o
  -2 -10   1     1718.19     1765.16     31.94 o
  -1 -10   1     1511.44     1481.83     26.93 o
   0 -10   1     2634.02     2643.11     27.23 o
   1 -10   1     3434.75     3324.73     33.33 o
   2 -10   1     1047.36     1169.41     18.67 o
   3 -10   1     1538.77     1376.70     20.00 o
   4 -10   1      304.04      336.21     13.31 o
   5 -10   1     1415.90     1400.96     25.34 o
   6 -10   1      548.66      503.81     17.77 o
   7 -10   1       26.65       34.36      9.62 o
   8 -10   1      110.59       97.55     16.54 o
   9 -10   1      334.09      343.82     21.65 o
  -9  -9   1       27.88       10.10     13.91 o
  -8  -9   1      356.94      380.12     25.58 o
  -7  -9   1      352.32      422.72     25.13 o
  -6  -9   1      420.98      376.38     24.87 o
  -5  -9   1       22.61       31.46     10.27 o
  -4  -9   1       19.40       12.53     13.64 o
  -3  -9   1      415.05      373.15     15.31 o
  -2  -9   1      479.68      520.39     16.36 o
  -1  -9   1      365.27      305.62     12.35 o
   0  -9   1     1521.67     1640.46     21.36 o
   1  -9   1      175.50      185.17      7.36 o
   2  -9   1       79.94      114.00      5.55 o
   3  -9   1     4882.18     5085.40     35.54 o
   4  -9   1      825.97      826.21     23.55 o
   5  -9   1     1466.70     1383.18     22.72 o
   6  -9   1     1227.73     1342.49     23.84 o
   7  -9   1      379.04      280.70     16.37 o
   8  -9   1      350.70      450.46     19.91 o
   9  -9   1      184.63      135.50     15.47 o
  10  -9   1      149.19      161.70     19.26 o
 -10  -8   1      257.41      231.59     32.63 o
  -9  -8   1       14.38        4.84     12.71 o
  -8  -8   1      194.06      237.46     30.75 o
  -7  -8   1      242.57      208.64     28.61 o
  -6  -8   1      709.59      761.02     27.26 o
  -5  -8   1     1189.76     1116.54     43.59 o
  -4  -8   1     1781.64     1855.20     38.87 o
  -3  -8   1      904.44      827.61     24.51 o
  -2  -8   1       15.56       34.56      6.50 o
  -1  -8   1        0.37        1.07      4.01 o
   0  -8   1       11.10       12.20      3.25 o
   1  -8   1     1032.74     1058.44     11.74 o
   2  -8   1      384.93      353.66      7.71 o
   3  -8   1       33.20       44.31      4.74 o
   4  -8   1       76.28       70.00      6.69 o
   5  -8   1      494.93      459.46     13.97 o
   6  -8   1      900.30      877.09     18.38 o
   7  -8   1      469.99      508.26     16.63 o
   8  -8   1      316.86      253.10     14.20 o
   9  -8   1      336.20      379.77     18.51 o
  10  -8   1      101.44      109.05     17.65 o
 -10  -7   1      568.47      632.05     35.12 o
  -9  -7   1      379.19      320.06     24.50 o
  -8  -7   1      311.97      268.03     21.39 o
  -7  -7   1      258.17      350.76     21.90 o
  -6  -7   1      254.36      212.07     16.37 o
  -5  -7   1      848.62      816.96     25.05 o
  -4  -7   1     2236.20     2199.53     40.38 o
  -3  -7   1     3177.12     3187.27     61.22 o
  -2  -7   1     4595.94     4543.69     34.99 o
  -1  -7   1      995.66     1074.10     15.54 o
   0  -7   1        8.75       12.69      3.06 o
   1  -7   1      101.43       96.33      4.05 o
   2  -7   1      409.24      483.38      9.04 o
   3  -7   1      406.50      399.13      9.21 o
   4  -7   1      304.92      282.39      9.59 o
   5  -7   1      260.55      271.87     10.57 o
   6  -7   1        3.20        8.90      5.78 o
   7  -7   1      267.90      232.50     12.41 o
   8  -7   1      302.87      287.73     14.18 o
   9  -7   1      174.09      186.42     13.95 o
  10  -7   1      151.41      110.68     15.91 o
  11  -7   1      110.82      139.36     17.85 o
 -10  -6   1      467.03      424.84     31.44 o
  -9  -6   1      958.78     1004.67     41.18 o
  -8  -6   1      568.44      606.91     34.23 o
  -7  -6   1      629.54      697.60     27.10 o
  -6  -6   1      587.58      583.01     22.99 o
  -5  -6   1     1373.53     1411.96     30.95 o
  -4  -6   1     1248.07     1270.09     41.07 o
  -3  -6   1     6443.55     6276.79     57.06 o
  -2  -6   1     8767.69     9511.96     92.00 o
  -1  -6   1     8495.81     9163.78     58.41 o
   0  -6   1     9403.58     9784.27     45.30 o
   1  -6   1     8529.20     9728.90     44.24 o
   2  -6   1      767.16     1021.24     11.82 o
   3  -6   1     3782.61     3708.15     26.44 o
   4  -6   1      290.86      244.16      8.43 o
   5  -6   1       11.61        5.69      4.83 o
   6  -6   1      299.51      316.05     11.50 o
   7  -6   1       55.06       31.45      6.98 o
   8  -6   1       52.68       58.80      8.76 o
   9  -6   1        0.52       -6.23      8.82 o
  10  -6   1       82.63       68.74     14.31 o
  11  -6   1       17.11        6.97     12.61 o
 -11  -5   1      138.43      126.21     22.12 o
 -10  -5   1       22.47       -0.29     21.39 o
  -9  -5   1      755.55      841.64     35.29 o
  -8  -5   1      738.88      700.16     30.02 o
  -7  -5   1     1034.73     1067.08     31.71 o
  -6  -5   1     1022.57     1011.81     27.96 o
  -5  -5   1     1098.53     1120.13     21.97 o
  -4  -5   1     1274.31     1138.20     17.48 o
  -3  -5   1     2089.60     2316.19     22.93 o
  -2  -5   1     4018.41     4106.00     34.79 o
  -1  -5   1     6304.80     5612.62     31.22 o
   0  -5   1     1452.73     2021.61     13.29 o
   1  -5   1    19212.90    18691.27     83.97 o
   2  -5   1     2742.31     2782.79     20.02 o
   3  -5   1     8156.23     8547.11     49.75 o
   4  -5   1     2219.20     2182.76     21.55 o
   5  -5   1      300.65      274.84      8.99 o
   6  -5   1        0.67       -0.40      4.63 o
   7  -5   1       72.24      100.64      8.27 o
   8  -5   1        0.42       -6.30      6.30 o
   9  -5   1      201.57      226.56     20.88 o
  10  -5   1       83.34       91.16     13.08 o
  11  -5   1       55.26       63.86     17.76 o
 -11  -4   1       86.18      150.50     40.92 o
 -10  -4   1        0.47      -13.42     13.42 o
  -9  -4   1        3.69       -1.21     13.37 o
  -8  -4   1        0.20        0.80     11.35 o
  -7  -4   1        9.60       18.62     18.72 o
  -6  -4   1      391.19      409.25     33.43 o
  -5  -4   1      700.30      563.72     27.73 o
  -4  -4   1      659.24      751.62     13.72 o
  -3  -4   1      790.95      707.79     12.66 o
  -2  -4   1     2277.02     2014.41     24.73 o
  -1  -4   1     1443.46     2316.52     17.40 o
   0  -4   1    12204.41    10829.48     43.90 o
   1  -4   1     4336.29     5769.92     31.19 o
   2  -4   1    12720.95    13514.00     66.01 o
   3  -4   1     4825.76     4516.10     32.37 o
   4  -4   1     2725.79     2666.00     22.08 o
   5  -4   1     2613.34     2708.33     23.43 o
   6  -4   1     1203.30     1071.22     14.29 o
   7  -4   1      121.74      123.37      7.84 o
   8  -4   1      294.72      297.73     17.48 o
   9  -4   1      213.15      213.86     18.03 o
  10  -4   1      295.15      306.08     21.04 o
  11  -4   1      390.29      462.17     30.02 o
  12  -4   1      354.09      389.60     29.83 o
 -11  -3   1       67.06       54.26     20.17 o
 -10  -3   1        4.48      -13.86     13.86 o
  -9  -3   1       43.25       19.03     15.78 o
  -8  -3   1      277.46      290.36     27.28 o
  -7  -3   1      193.43      189.85     17.56 o
  -6  -3   1      164.09      154.20     14.54 o
  -5  -3   1      201.41      157.26      8.57 o
  -4  -3   1     1217.80     1022.44     15.82 o
  -3  -3   1      308.00      450.75      9.59 o
  -2  -3   1     1100.47     1102.67     14.15 o
  -1  -3   1     1773.44     1624.24     10.74 o
   0  -3   1     8866.01    11065.48     42.60 o
   1  -3   1     1083.14     1189.01      9.92 o
   2  -3   1    20451.15    19664.73     95.88 o
   3  -3   1     5572.73     7463.91     42.34 o
   4  -3   1    17666.93    16841.36     81.93 o
   5  -3   1    10346.88    10731.34     56.96 o
   6  -3   1     2656.68     2700.45     26.89 o
   7  -3   1     1691.34     1610.36     21.63 o
   8  -3   1      748.23      806.53     15.38 o
   9  -3   1       71.55       53.26     10.47 o
  10  -3   1      340.24      403.94     21.95 o
  11  -3   1      316.36      298.29     24.14 o
  12  -3   1      602.85      653.21     30.16 o
 -11  -2   1      287.28      193.16     55.89 o
 -10  -2   1        4.59       14.37     16.45 o
  -9  -2   1       32.88       30.98     14.91 o
  -8  -2   1       42.80       53.57     27.54 o
  -7  -2   1      123.19      101.48     17.92 o
  -6  -2   1     1070.51     1039.48     24.02 o
  -5  -2   1      426.95      564.71     24.56 o
  -4  -2   1     1838.57     1382.23     30.42 o
  -3  -2   1       11.50       46.50      5.10 o
  -2  -2   1     1305.90     1017.49      7.98 o
  -1  -2   1       72.32      212.88      3.72 o
   0  -2   1      872.31     1279.48      6.95 o
   1  -2   1     4999.03     7409.52     39.46 o
   2  -2   1     2317.67     4258.99     24.97 o
   3  -2   1     2088.90     1259.57     11.22 o
   4  -2   1      110.94      195.33      5.45 o
   5  -2   1     8994.84     8994.53     47.91 o
   6  -2   1     3594.79     3226.04     22.68 o
   7  -2   1     1243.68     1321.84     14.26 o
   8  -2   1      654.14      643.48     16.71 o
   9  -2   1      368.48      373.06     16.96 o
  10  -2   1      221.15      194.43     19.45 o
  11  -2   1      107.25      111.36     14.05 o
  12  -2   1      169.97      146.22     27.60 o
 -12  -1   1      914.08      981.83    127.83 o
 -11  -1   1     1677.37     1922.73     62.52 o
 -10  -1   1      531.57      456.78     32.96 o
  -9  -1   1      307.24      295.76     25.71 o
  -8  -1   1     1073.15     1125.14     38.65 o
  -7  -1   1      151.58      177.04     10.91 o
  -6  -1   1      357.07      342.28     10.64 o
  -5  -1   1     1403.89     1277.39     13.49 o
  -4  -1   1     1407.95     1770.06     14.98 o
  -3  -1   1     5386.52     5235.47     41.58 o
  -2  -1   1     6736.90     6703.60     30.66 o
  -1  -1   1     1186.70      904.07      5.11 o
   0  -1   1      378.10     1031.34      5.69 o
   1  -1   1     5799.25     5994.97     27.59 o
   2  -1   1     2647.63     2805.62     16.09 o
   3  -1   1      146.75      113.55      3.57 o
   4  -1   1      713.66      898.80      8.65 o
   5  -1   1      107.29       55.39      3.47 o
   6  -1   1      279.78      398.77      8.67 o
   7  -1   1     3125.81     2857.16     26.02 o
   8  -1   1     1896.29     1745.19     27.27 o
   9  -1   1      962.06     1032.82     24.31 o
  10  -1   1      309.88      275.59     18.41 o
  11  -1   1      179.01      177.11     26.85 o
  12  -1   1       51.05       55.71     23.27 o
 -12   0   1      718.30      685.94     47.08 o
 -11   0   1      929.15     1024.91     48.57 o
 -10   0   1     1927.37     1988.64     59.62 o
  -9   0   1     1771.12     1934.06     32.96 o
  -8   0   1      100.04       88.75      8.59 o
  -7   0   1      495.65      516.46     14.31 o
  -6   0   1      422.07      475.15      9.56 o
  -5   0   1      365.49      373.41      7.16 o
  -4   0   1     2153.50     2143.61     13.96 o
  -3   0   1     6220.27     6025.19     29.56 o
  -2   0   1      715.14     1367.94      9.94 o
  -1   0   1     7856.49     6130.33     27.58 o
   0   0   1     3404.74     5715.21     29.29 o
   1   0   1      568.40      372.11      2.59 o
   2   0   1      718.86      794.77      8.55 o
   3   0   1      657.75      922.82      9.65 o
   4   0   1       45.22       94.36      4.33 o
   5   0   1      437.06      431.85      8.49 o
   6   0   1      110.95       94.71      5.87 o
   7   0   1      538.23      528.49     11.88 o
   8   0   1       17.38       17.11      7.48 o
   9   0   1      294.56      267.15     23.74 o
  10   0   1      525.61      394.00     32.09 o
  11   0   1      338.60      318.61     47.07 o
  12   0   1       77.55       72.24     22.82 o
 -12   1   1      367.75      352.35     38.17 o
 -11   1   1      164.48      182.79     28.71 o
 -10   1   1      466.11      551.30     22.31 o
  -9   1   1     1420.69     1338.31     47.71 o
  -8   1   1     2189.38     2275.81     32.81 o
  -7   1   1     3961.80     3900.40     30.00 o
  -6   1   1     1255.95     1256.05     12.95 o
  -5   1   1     1107.42      888.86      9.97 o
  -4   1   1      174.36      327.18      6.47 o
  -3   1   1     4076.22     3671.56     21.74 o
  -2   1   1     6110.36     6507.18     32.69 o
  -1   1   1       84.50      125.72      2.76 o
   0   1   1    19279.86    22408.62     86.50 o
   1   1   1     5376.93     4673.91     43.25 o
   2   1   1    20405.45    27499.98    475.74 o
   3   1   1    29776.95    27206.41    198.70 o
   4   1   1       72.77       47.33      4.44 o
   5   1   1     2179.52     2121.06     25.67 o
   6   1   1      488.13      399.96     14.97 o
   7   1   1        0.28        9.58      8.31 o
   8   1   1        0.25      -15.78     15.78 o
   9   1   1        1.21       -3.09     12.30 o
  10   1   1       15.17       38.44     30.22 o
  11   1   1       80.24       36.75     17.86 o
  12   1   1      157.81      139.93     25.34 o
 -12   2   1       75.74       74.29     25.53 o
 -11   2   1        2.79      -10.32     10.32 o
 -10   2   1       63.28       74.19     13.14 o
  -9   2   1      499.80      475.48     24.39 o
  -8   2   1       82.70       95.97      7.06 o
  -7   2   1      718.50      602.70     11.96 o
  -6   2   1     2553.83     2338.20     19.83 o
  -5   2   1      138.16      213.89      6.63 o
  -4   2   1     1552.57     1014.07     11.14 o
  -3   2   1       44.55      189.45      7.35 o
  -2   2   1     1030.66      811.06      8.85 o
  -1   2   1     2117.42     2152.65     13.17 o
   0   2   1    13541.34    14726.92     60.46 o
   1   2   1    17133.44    23024.01    193.42 o
   2   2   1    52645.54    53004.80    549.46 o
   3   2   1    19882.05    23673.53    257.86 o
   4   2   1    21763.75    21180.18    157.25 o
   5   2   1     3772.17     3846.73     36.98 o
   6   2   1      709.01      698.37     31.17 o
   7   2   1     1014.10      949.90     28.71 o
   8   2   1      631.08      702.92     34.76 o
   9   2   1      247.86      229.79     20.76 o
  10   2   1      235.53      282.82     43.86 o
  11   2   1      116.88      114.99     33.16 o
  12   2   1        8.86       33.60     19.07 o
 -11   3   1       50.10       69.99     18.26 o
 -10   3   1       13.04      -10.10     10.10 o
  -9   3   1       22.15       -8.08      8.08 o
  -8   3   1       70.19       71.86      6.77 o
  -7   3   1       76.17       72.67      6.47 o
  -6   3   1       81.91       53.06      5.02 o
  -5   3   1      970.17      862.00     11.91 o
  -4   3   1     1339.59     1395.60     14.64 o
  -3   3   1      902.03      911.63     10.98 o
  -2   3   1     2098.04     1510.98     13.09 o
  -1   3   1       31.17      278.45      6.01 o
   1   3   1     3550.03     4249.33     45.83 o
   2   3   1     8207.37     9276.46    108.93 o
   3   3   1     4827.93     4312.43     61.85 o
   4   3   1     6549.57     7053.45    128.90 o
   5   3   1     1466.21     1234.25     16.20 o
   6   3   1     4462.97     4399.97     49.10 o
   7   3   1     1440.17     1413.01     32.84 o
   8   3   1     1116.38     1111.51     33.05 o
   9   3   1      514.31      458.45     27.16 o
  10   3   1      321.91      277.92     24.34 o
  11   3   1      257.28      295.78     26.61 o
  12   3   1      178.60      247.81     27.79 o
 -11   4   1      247.63      235.76     24.22 o
 -10   4   1       17.26       34.91     13.67 o
  -9   4   1      218.59      174.01     11.79 o
  -8   4   1       12.04       -6.50      6.50 o
  -7   4   1        4.22       -4.80      5.71 o
  -6   4   1      141.10      118.08      6.65 o
  -5   4   1       52.33       28.47      4.61 o
  -4   4   1       82.46      103.53      5.93 o
  -3   4   1     2038.11     1766.58     18.17 o
  -2   4   1      471.88     1012.78     10.48 o
  -1   4   1     6306.24     5099.65     26.62 o
   0   4   1     2697.41     2443.76     16.97 o
   1   4   1       29.06       15.84      2.57 o
   2   4   1     1648.83     1590.52     30.46 o
   3   4   1      224.97      248.38     36.37 o
   4   4   1     6859.71     6875.96     93.84 o
   6   4   1     2903.65     2621.74     33.17 o
   7   4   1     2399.48     2363.73     76.75 o
   8   4   1      789.72      859.63     28.68 o
   9   4   1      310.07      319.50     22.86 o
  10   4   1      432.52      527.91     67.92 o
  11   4   1      300.17      241.31     24.88 o
 -11   5   1      667.03      718.71     62.14 o
 -10   5   1      107.26       87.17     12.08 o
  -9   5   1      814.09      940.33     26.99 o
  -8   5   1      101.07       72.28      8.82 o
  -7   5   1      600.34      574.07     15.90 o
  -6   5   1      664.06      648.43     14.31 o
  -5   5   1      188.46      203.00      8.53 o
  -4   5   1      203.59      166.99      7.29 o
  -3   5   1       11.10       46.47      4.33 o
  -2   5   1      161.50      174.52      5.47 o
  -1   5   1       59.87      137.87      4.44 o
   0   5   1        0.02        7.56      3.07 o
   1   5   1       36.56       28.45      3.21 o
   2   5   1       98.16       49.63      8.60 o
   3   5   1       33.29       15.20     11.50 o
   4   5   1       64.19       90.08     11.42 o
   5   5   1      383.98      379.20     28.88 o
   6   5   1     1572.03     1400.74     38.51 o
   7   5   1     2303.52     2412.29     42.11 o
   8   5   1     2474.69     2432.77     46.61 o
   9   5   1     1389.85     1515.34     49.74 o
  10   5   1      396.19      335.01     25.64 o
  11   5   1      178.84      245.06     25.15 o
 -11   6   1     1028.39     1244.41     34.35 o
 -10   6   1     1477.59     1610.88     36.13 o
  -9   6   1     1354.60     1387.25     29.67 o
  -8   6   1      806.24      932.05     20.96 o
  -7   6   1      398.10      429.51     14.67 o
  -6   6   1      186.85      155.40      8.75 o
  -5   6   1     1326.41     1327.71     18.60 o
  -4   6   1      343.22      380.35      9.93 o
  -3   6   1     1589.73     1564.01     15.65 o
  -2   6   1     1070.55     1030.90     11.57 o
  -1   6   1     2162.24     2418.23     15.82 o
   0   6   1     1056.58     1199.00     12.15 o
   1   6   1     1016.18      899.95     13.86 o
   2   6   1      360.78      617.39     14.31 o
   3   6   1      118.26       56.77     12.30 o
   4   6   1     1187.14     1235.34     32.87 o
   5   6   1      300.89      318.23     28.88 o
   7   6   1      159.31      189.87     20.32 o
   8   6   1      109.80      127.61     13.71 o
   9   6   1      689.72      628.03     41.98 o
  10   6   1      855.22      865.08     51.88 o
  11   6   1      404.64      374.39     28.36 o
 -10   7   1     2025.99     2223.15     43.59 o
  -9   7   1      992.47     1069.40     25.84 o
  -8   7   1     3576.72     3497.51     39.22 o
  -7   7   1     3505.48     3290.91     35.70 o
  -6   7   1     1458.31     1476.77     21.58 o
  -5   7   1      533.61      486.55     13.48 o
  -4   7   1     1548.22     1625.78     17.78 o
  -3   7   1     1030.71      947.81     15.83 o
  -2   7   1      916.27      981.31     11.51 o
  -1   7   1     3957.33     4237.60     25.78 o
   0   7   1     2007.94     2010.37     18.53 o
   1   7   1     1154.69     1292.19     15.79 o
   2   7   1     3775.96     3578.26     29.11 o
   3   7   1        7.12       -0.36      4.89 o
   4   7   1      194.24      186.66     25.67 o
   5   7   1       39.46       77.55     17.65 o
   8   7   1       33.64       13.91     14.44 o
   9   7   1       60.40       74.45     18.18 o
  10   7   1      110.97       98.04     23.53 o
 -10   8   1      367.53      434.79     23.24 o
  -9   8   1      194.03      144.72     13.50 o
  -8   8   1     1783.25     1989.58     30.74 o
  -7   8   1     2113.44     2091.53     28.18 o
  -6   8   1     2269.05     2246.11     27.53 o
  -5   8   1     1705.83     1790.20     23.30 o
  -4   8   1      348.63      377.65     11.93 o
  -3   8   1       16.75       10.97      4.82 o
  -2   8   1      535.13      585.05     10.02 o
  -1   8   1      664.19      670.51     10.85 o
   0   8   1     2748.55     3198.31     31.54 o
   1   8   1     2723.11     2642.77     31.34 o
   2   8   1     3413.42     3593.81     33.90 o
   3   8   1     2039.73     1874.16     28.60 o
   4   8   1     2662.22     2577.22     32.64 o
   5   8   1     1376.09     1237.08     49.21 o
   6   8   1      575.31      710.80     31.02 o
   7   8   1      354.32      317.69     26.74 o
   8   8   1      689.64      683.52     37.44 o
   9   8   1      336.95      433.67     24.67 o
  10   8   1       76.98       49.05     14.69 o
  -9   9   1        0.31       -7.81     10.72 o
  -8   9   1       73.63       45.70     11.19 o
  -7   9   1      679.90      690.11     27.15 o
  -6   9   1     1011.45     1045.08     21.62 o
  -5   9   1     1072.93     1053.95     20.29 o
  -4   9   1     2376.74     2449.64     26.82 o
  -3   9   1     2767.80     2738.64     30.33 o
  -2   9   1      661.56      668.40     11.08 o
  -1   9   1      304.29      285.63      9.72 o
   0   9   1      252.77      297.92     12.99 o
   1   9   1     1340.26     1373.28     23.01 o
   2   9   1     1974.57     2179.84     29.07 o
   3   9   1     3429.09     3319.73     41.92 o
   4   9   1     1417.06     1480.17     21.45 o
   5   9   1     1235.70     1345.29     59.63 o
   6   9   1     1189.88     1114.60     41.18 o
   7   9   1     1579.07     1518.94     50.81 o
   8   9   1      441.44      514.51     35.83 o
   9   9   1      526.29      408.08     35.30 o
  -9  10   1        1.78      -10.25     12.35 o
  -8  10   1       52.91       44.40     12.00 o
  -7  10   1       80.50       48.62     10.45 o
  -6  10   1       69.05       30.15      9.30 o
  -5  10   1      593.56      714.75     20.06 o
  -4  10   1      208.55      184.42     11.73 o
  -3  10   1      564.12      647.93     13.12 o
  -2  10   1      565.97      584.06     13.83 o
  -1  10   1      144.23      181.04      9.41 o
   0  10   1       52.05       58.31      8.35 o
   1  10   1      158.77      210.47     12.01 o
   2  10   1       24.00       59.27      7.89 o
   3  10   1      992.31     1129.33     23.26 o
   4  10   1     1352.87     1351.13     36.67 o
   5  10   1     2663.41     2531.72     33.29 o
   6  10   1     1292.13     1338.70     48.67 o
   7  10   1     1560.98     1535.52     53.48 o
   8  10   1      874.31      921.53     45.46 o
   9  10   1      627.54      865.90     47.07 o
  -8  11   1      189.97      196.96     16.97 o
  -7  11   1      169.32      133.43     13.27 o
  -6  11   1       59.27       19.13     10.01 o
  -5  11   1      111.25      154.54     15.90 o
  -4  11   1        1.75       -6.69      6.69 o
  -3  11   1      454.09      433.18     17.13 o
  -2  11   1      419.42      431.04     14.82 o
  -1  11   1      336.42      391.23     13.14 o
   0  11   1       84.74       68.06      9.29 o
   1  11   1      167.55      169.22     13.35 o
   2  11   1        8.54       11.23      8.26 o
   3  11   1       97.57       86.28     10.07 o
   4  11   1       71.45       68.37     10.74 o
   5  11   1      435.41      548.54     23.91 o
   6  11   1      716.81      627.37     38.51 o
   7  11   1      981.17     1026.89     46.53 o
   8  11   1      482.10      512.91     39.58 o
  -7  12   1      857.61      993.33     29.45 o
  -6  12   1      788.86      761.00     25.92 o
  -5  12   1      608.78      610.29     20.95 o
  -4  12   1      400.92      385.70     16.02 o
  -3  12   1      240.98      224.11     16.24 o
  -2  12   1       10.22        6.42      7.33 o
  -1  12   1        1.61       -3.67      7.45 o
   0  12   1      136.59      189.52     13.46 o
   1  12   1      187.01      183.86     13.22 o
   2  12   1      413.13      423.59     22.06 o
   3  12   1       55.51       71.28     12.12 o
   4  12   1        0.70        5.46      8.74 o
   5  12   1       30.92       64.97     23.00 o
   6  12   1       59.63       93.60     22.46 o
   7  12   1      151.92      146.74     16.91 o
  -6  13   1      456.93      441.61     20.09 o
  -5  13   1      858.38      957.44     33.36 o
  -4  13   1      828.07      806.11     24.35 o
  -3  13   1     1302.15     1326.28     32.22 o
  -2  13   1      941.36     1004.61     23.23 o
  -1  13   1      680.17      660.35     29.49 o
   0  13   1       52.15       88.96     19.35 o
   1  13   1       86.10       89.19     15.77 o
   2  13   1       61.55       84.95     17.09 o
   3  13   1        9.77       26.95     12.33 o
   4  13   1        4.06        5.52     11.56 o
   5  13   1      225.44      172.56     30.49 o
   6  13   1       40.32       70.07     16.05 o
  -4  14   1      267.08      336.60     21.79 o
  -3  14   1      115.31       85.79     13.50 o
  -2  14   1      167.46      183.06     18.76 o
  -1  14   1      699.91      740.44     35.92 o
   0  14   1      620.25      639.38     61.83 o
   1  14   1      813.76      753.56     33.88 o
   2  14   1      306.77      374.36     30.02 o
   3  14   1      273.57      206.75     23.06 o
   4  14   1      161.96      160.62     20.78 o
  -2  15   1      402.68      395.42     59.10 o
  -1  15   1      248.28      205.20     24.57 o
   0  15   1      517.10      553.92     35.10 o
   1  15   1      623.94      650.74     40.08 o
  -2 -14   2      367.85      425.01     34.10 o
  -1 -14   2      609.15      659.92     34.68 o
   0 -14   2      602.88      529.96     33.02 o
   1 -14   2      657.54      626.05     37.09 o
   2 -14   2      213.99      188.53     16.98 o
   3 -14   2       60.48       43.56     14.21 o
   4 -14   2      744.85      748.12     34.78 o
  -5 -13   2      334.18      312.88     41.72 o
  -4 -13   2      489.85      490.31     36.90 o
  -3 -13   2      253.75      255.07     25.96 o
  -2 -13   2       84.95       44.18     16.91 o
  -1 -13   2        2.14       -4.17     14.35 o
   0 -13   2      146.89      186.18     21.09 o
   1 -13   2      334.85      313.85     25.80 o
   2 -13   2      601.71      608.93     22.90 o
   3 -13   2      708.17      747.13     30.67 o
   4 -13   2      328.61      332.00     20.12 o
   5 -13   2      585.90      577.63     21.33 o
   6 -13   2       90.44      117.01     14.21 o
  -6 -12   2      114.05      123.93     19.25 o
  -5 -12   2      187.32      213.08     22.84 o
  -4 -12   2      365.41      251.73     33.69 o
  -3 -12   2      808.84      811.79     36.76 o
  -2 -12   2     1191.64     1182.94     42.61 o
  -1 -12   2      589.91      464.79     33.41 o
   0 -12   2      144.40      189.40     19.17 o
   1 -12   2       83.86       75.40     10.06 o
   2 -12   2        4.25       11.49      8.23 o
   3 -12   2      671.37      557.32     20.09 o
   4 -12   2        6.83       -3.82      7.52 o
   5 -12   2      432.41      391.26     18.56 o
   6 -12   2        7.43        8.26     10.07 o
   7 -12   2       29.87       40.38     13.12 o
  -7 -11   2      336.87      342.94     28.35 o
  -6 -11   2      476.98      482.78     29.47 o
  -5 -11   2      339.11      275.17     24.06 o
  -4 -11   2      196.82      250.53     22.44 o
  -3 -11   2      630.27      554.96     54.82 o
  -2 -11   2     1383.77     1433.66     37.84 o
  -1 -11   2     1627.69     1636.08     40.41 o
   0 -11   2     1300.54     1335.56     37.63 o
   1 -11   2     1293.32     1181.38     25.20 o
   2 -11   2     1004.41     1117.53     23.57 o
   3 -11   2       12.38        0.94      6.43 o
   4 -11   2      311.35      340.85     16.04 o
   5 -11   2      406.79      411.54     30.24 o
   6 -11   2        3.62        1.17      8.70 o
   7 -11   2      161.73      186.60     19.72 o
   8 -11   2        4.02       -4.35     11.64 o
  -8 -10   2      516.56      515.68     44.39 o
  -7 -10   2      377.59      360.97     36.37 o
  -6 -10   2      596.27      510.43     48.67 o
  -5 -10   2     1476.55     1589.69     43.41 o
  -4 -10   2      978.93      931.63     27.33 o
  -3 -10   2      790.58      813.87     31.12 o
  -2 -10   2      679.47      683.20     25.65 o
  -1 -10   2      893.90      837.31     28.56 o
   0 -10   2     1890.96     1912.17     25.30 o
   1 -10   2     2994.31     3100.22     35.84 o
   2 -10   2     2953.40     2721.44     25.75 o
   3 -10   2      988.23     1142.28     22.75 o
   4 -10   2       31.44       26.66      7.40 o
   5 -10   2      100.04       79.09     10.02 o
   6 -10   2       10.50       25.73      8.44 o
   7 -10   2       56.20       62.79     10.29 o
   8 -10   2       17.31       20.69     15.29 o
   9 -10   2       32.81       29.15     13.38 o
  -9  -9   2        8.61       -7.27     15.31 o
  -8  -9   2       25.83       22.55     14.56 o
  -7  -9   2       93.53      146.46     18.81 o
  -6  -9   2      331.89      281.75     22.23 o
  -5  -9   2      128.40      151.19     18.18 o
  -4  -9   2      520.54      487.61     25.05 o
  -3  -9   2     1149.07     1255.49     29.10 o
  -2  -9   2      987.44      943.33     27.17 o
  -1  -9   2     1344.69     1400.92     24.98 o
   0  -9   2     1771.81     1634.04     22.51 o
   1  -9   2     4263.40     4102.97     37.97 o
   2  -9   2     5504.14     5331.74     32.35 o
   3  -9   2    13898.76    13232.45     78.80 o
   4  -9   2     4090.86     3882.88     37.33 o
   5  -9   2     2423.76     2475.76     30.41 o
   6  -9   2      599.22      437.42     16.05 o
   7  -9   2       61.00      110.77     16.94 o
   8  -9   2       92.17       44.48     11.08 o
   9  -9   2        1.22       -2.56     10.67 o
  10  -9   2       68.91       95.85     15.91 o
  -9  -8   2       92.20       77.25     17.51 o
  -8  -8   2        8.18       27.57     19.52 o
  -7  -8   2       63.03      109.51     44.39 o
  -6  -8   2       21.90       -4.36     18.99 o
  -5  -8   2       15.05       30.18     10.89 o
  -4  -8   2      342.81      385.10     48.94 o
  -3  -8   2      630.88      541.46     23.58 o
  -2  -8   2      604.71      652.77     21.72 o
  -1  -8   2      596.98      529.17     10.66 o
   0  -8   2     1850.20     1835.62     16.96 o
   1  -8   2     2073.02     2128.24     15.52 o
   2  -8   2     1525.87     1347.12     14.03 o
   3  -8   2     5003.35     5267.84     45.51 o
   4  -8   2      658.62      673.93     14.80 o
   5  -8   2     3073.66     3079.98     31.44 o
   6  -8   2     3186.66     3328.70     34.17 o
   7  -8   2      460.36      416.29     18.41 o
   8  -8   2      547.22      586.38     20.57 o
   9  -8   2      140.58      167.60     14.03 o
  10  -8   2       23.45      -12.98     12.98 o
 -10  -7   2      123.40       74.60     19.24 o
  -9  -7   2        4.27       15.60     17.38 o
  -8  -7   2       94.18       99.09     24.60 o
  -7  -7   2       31.48       14.73     11.49 o
  -6  -7   2        0.52        0.83      9.36 o
  -5  -7   2     1041.66     1047.59     30.90 o
  -4  -7   2      410.95      355.44     19.79 o
  -3  -7   2      149.69      163.56     11.49 o
  -2  -7   2       58.83       61.03      7.16 o
  -1  -7   2      247.50      228.36      6.67 o
   0  -7   2      371.03      417.39      7.01 o
   1  -7   2      611.11      566.30      8.25 o
   2  -7   2     1132.66     1172.81     12.54 o
   3  -7   2      304.18      340.21      8.92 o
   4  -7   2     1224.32     1280.31     18.12 o
   5  -7   2      385.64      462.97     16.59 o
   6  -7   2     1491.22     1421.48     21.48 o
   7  -7   2     2830.74     2835.88     33.38 o
   8  -7   2     1829.41     1833.98     32.50 o
   9  -7   2      585.46      478.51     19.18 o
  10  -7   2      275.09      353.86     22.34 o
  11  -7   2      152.26       92.93     16.21 o
 -10  -6   2      659.68      753.55     39.24 o
  -9  -6   2      460.32      577.70     33.34 o
  -8  -6   2       25.90       13.45     12.18 o
  -7  -6   2        5.90        0.80     10.97 o
  -6  -6   2      158.98      163.63     15.99 o
  -5  -6   2       12.56       14.63     13.91 o
  -4  -6   2      457.05      443.21     25.13 o
  -3  -6   2      558.90      571.55     16.60 o
  -2  -6   2      518.37      508.00     14.25 o
  -1  -6   2      810.88      722.84     10.53 o
   0  -6   2      106.05      168.34      4.37 o
   1  -6   2        6.00        9.45      2.96 o
   2  -6   2      835.22      941.33     11.76 o
   3  -6   2      156.31      101.91      5.55 o
   4  -6   2      248.06      303.96      9.43 o
   5  -6   2      391.38      345.44     13.22 o
   6  -6   2       88.73       96.65      7.48 o
   7  -6   2      663.25      689.08     17.31 o
   8  -6   2      523.25      567.69     17.30 o
   9  -6   2      863.93      911.17     25.31 o
  10  -6   2      701.42      677.44     28.61 o
  11  -6   2      383.42      458.99     30.07 o
 -10  -5   2      418.45      433.52     32.09 o
  -9  -5   2     1830.44     1777.45     50.95 o
  -8  -5   2     1996.91     2122.54     51.57 o
  -7  -5   2      592.26      565.76     31.02 o
  -6  -5   2     1215.63     1256.43     33.98 o
  -5  -5   2        1.54       -7.19      7.19 o
  -4  -5   2       67.85       67.65      7.92 o
  -3  -5   2      606.41      570.72     15.60 o
  -2  -5   2     3561.94     3396.91     36.70 o
  -1  -5   2     2512.01     3350.83     24.81 o
   0  -5   2    10727.23    10059.73     42.58 o
   1  -5   2     3044.60     3977.49     24.91 o
   2  -5   2       18.99       14.31      3.02 o
   3  -5   2      915.25      950.70     12.71 o
   4  -5   2       26.16       22.35      4.58 o
   5  -5   2      623.87      607.06     11.99 o
   6  -5   2      172.53      168.97      8.26 o
   7  -5   2     1163.74     1150.25     19.77 o
   8  -5   2      129.98       95.80      9.14 o
   9  -5   2      396.30      359.24     18.63 o
  10  -5   2      318.09      309.62     18.03 o
  11  -5   2      249.77      219.70     25.09 o
 -11  -4   2      525.57      613.60     60.97 o
 -10  -4   2      289.44      300.10     27.75 o
  -9  -4   2     1222.52     1411.96     45.34 o
  -8  -4   2     1489.27     1340.92     53.75 o
  -7  -4   2     1197.20     1329.33     37.18 o
  -6  -4   2     3123.50     2991.25     40.12 o
  -5  -4   2     1106.13     1234.66     24.30 o
  -4  -4   2     2068.43     2025.94     29.86 o
  -3  -4   2     1587.61     1618.21     24.85 o
  -2  -4   2      896.88     1252.29     24.84 o
  -1  -4   2     6904.90     6208.91     34.95 o
   0  -4   2     7652.07     9770.89     41.05 o
   1  -4   2    11422.07    12251.65     59.92 o
   2  -4   2     8390.98     7978.92     45.00 o
   3  -4   2     2139.08     2530.65     21.46 o
   4  -4   2      937.14      807.28     11.83 o
   5  -4   2      272.71      217.14      7.60 o
   6  -4   2       69.81      107.14      6.11 o
   7  -4   2       99.07       61.86      5.92 o
   8  -4   2       16.59        9.28      6.46 o
   9  -4   2        0.17       -0.97      7.91 o
  10  -4   2       29.20       18.95     12.48 o
  11  -4   2      254.84      289.49     46.68 o
  12  -4   2      225.74      172.59     23.34 o
 -11  -3   2       65.16       67.66     21.93 o
 -10  -3   2      159.30      171.39     26.21 o
  -9  -3   2      326.32      287.16     26.64 o
  -8  -3   2      716.91      724.22     33.18 o
  -7  -3   2     1807.58     1781.03     85.04 o
  -6  -3   2     1996.47     1906.36     33.54 o
  -5  -3   2     3119.59     2989.60     50.33 o
  -4  -3   2      188.19      279.14      9.74 o
  -3  -3   2     1099.10      921.87     10.32 o
  -2  -3   2      699.97      701.55      8.32 o
  -1  -3   2     1733.04     1897.04     11.50 o
   0  -3   2     1239.78     1520.68     10.15 o
   1  -3   2     8161.81     6668.76     34.85 o
   2  -3   2     5509.84     8518.14     46.17 o
   3  -3   2    14838.66    12989.05     67.71 o
   4  -3   2     4565.47     4893.76     31.51 o
   5  -3   2     6377.95     6505.35     38.53 o
   6  -3   2      372.13      250.86      7.76 o
   7  -3   2     1119.09     1171.18     15.34 o
   8  -3   2      194.34      174.08      8.56 o
   9  -3   2      118.81      131.18     12.76 o
  10  -3   2        0.56       -9.34      9.34 o
  11  -3   2      143.92      186.51     16.45 o
  12  -3   2       14.45       -7.74     18.30 o
 -11  -2   2        0.87      -16.96     16.96 o
 -10  -2   2      133.57      125.82     22.50 o
  -9  -2   2       73.58       45.48     22.20 o
  -8  -2   2       21.06       -0.53     11.72 o
  -7  -2   2     1290.97     1241.18     37.80 o
  -6  -2   2        4.86       10.70      4.78 o
  -5  -2   2      216.09      272.31      8.38 o
  -4  -2   2     3551.39     3128.24     24.61 o
  -3  -2   2      938.64     1175.10     12.43 o
  -2  -2   2      940.84      872.00      7.74 o
  -1  -2   2     3961.13     4210.93     19.00 o
   0  -2   2     2166.41     2020.76     12.51 o
   1  -2   2     1174.49     2147.31     14.80 o
   2  -2   2    10544.44     9148.79     47.64 o
   3  -2   2     4054.73     4823.55     27.46 o
   4  -2   2     5118.95     5141.34     29.88 o
   5  -2   2    12480.04    11542.81     60.95 o
   6  -2   2     2742.08     2837.03     20.24 o
   7  -2   2     2802.01     2785.76     21.32 o
   8  -2   2      196.78      173.99     10.49 o
   9  -2   2      298.35      291.14     15.08 o
  10  -2   2      207.77      224.03     15.74 o
  11  -2   2      118.28       82.43     15.49 o
  12  -2   2       65.33       17.37     20.93 o
 -11  -1   2      273.42      267.88     30.44 o
 -10  -1   2       18.09       45.03     18.81 o
  -9  -1   2        0.66        7.13     14.18 o
  -8  -1   2      432.63      390.53     27.96 o
  -7  -1   2        1.05       -3.79      5.63 o
  -6  -1   2      371.80      358.33      9.37 o
  -5  -1   2        8.98       -0.21      3.07 o
  -4  -1   2       51.23       48.73      3.16 o
  -3  -1   2        3.69       11.32      2.22 o
  -2  -1   2     5839.22     4749.74     22.91 o
  -1  -1   2      418.74      114.08      3.16 o
   0  -1   2     1140.46      762.48      5.98 o
   1  -1   2      159.55      195.84      3.22 o
   2  -1   2     3038.70     3431.80     19.18 o
   3  -1   2     1788.30     2076.80     13.30 o
   4  -1   2     2649.35     2065.58     14.41 o
   5  -1   2     4153.22     5109.57     28.66 o
   6  -1   2     8274.72     7455.99     45.29 o
   7  -1   2     7596.68     7217.18     54.53 o
   8  -1   2     6672.45     6632.31     61.09 o
   9  -1   2     1711.68     1614.48     29.05 o
  10  -1   2      264.02      221.26     28.61 o
  11  -1   2      212.90      208.02     60.17 o
  12  -1   2      173.40      183.83     27.98 o
 -11   0   2      921.96     1026.81     50.86 o
 -10   0   2     1162.67     1447.63     54.25 o
  -9   0   2      434.71      346.50     30.42 o
  -8   0   2        3.64        1.41      7.13 o
  -7   0   2      334.64      308.54     11.94 o
  -6   0   2        6.48       -2.21      3.30 o
  -5   0   2      479.51      467.85      7.07 o
  -4   0   2       74.45       93.81      3.57 o
  -3   0   2       12.48        3.98      2.15 o
  -2   0   2     2532.01     1738.18     11.32 o
  -1   0   2     1521.91      799.51      7.00 o
   0   0   2      141.34      123.95      2.71 o
   1   0   2      798.50     1335.53      7.02 o
   2   0   2      470.83      239.03      3.48 o
   3   0   2      464.73      276.78      5.71 o
   4   0   2      344.01      461.94      7.56 o
   5   0   2       73.53       22.45      3.26 o
   6   0   2     1778.45     1973.46     20.39 o
   7   0   2     1874.17     1833.72     23.07 o
   8   0   2     1348.09     1430.96     55.09 o
   9   0   2     1383.16     1367.56     44.03 o
  10   0   2     1878.91     1973.58     56.46 o
  11   0   2      324.99      287.25     29.31 o
  12   0   2      137.45      169.68     27.96 o
 -11   1   2     1064.84     1189.74     55.02 o
 -10   1   2     2095.21     2156.51     64.91 o
  -9   1   2     3898.22     3966.43     53.78 o
  -8   1   2     1734.68     1735.53     31.18 o
  -7   1   2     4127.61     3910.98     36.06 o
  -6   1   2      472.32      437.51      8.58 o
  -5   1   2       14.56       16.57      3.33 o
  -4   1   2     2935.94     2561.16     17.65 o
  -3   1   2      393.25      528.33      7.63 o
  -2   1   2       15.92       18.63      3.20 o
  -1   1   2     7585.28     8560.93     41.42 o
   0   1   2     5441.75     4709.33     26.27 o
   1   1   2     1260.82      525.76      4.75 o
   3   1   2     3167.15     2281.02     28.73 o
   4   1   2      259.69      548.45     10.38 o
   5   1   2      539.74      589.52     12.42 o
   6   1   2      190.13      162.86     10.24 o
   7   1   2       72.16       84.23     10.40 o
   8   1   2     1182.48     1042.61     37.71 o
   9   1   2      760.92      872.20     35.50 o
  10   1   2      993.72      866.88     39.11 o
  11   1   2      837.14     1069.34     72.74 o
  12   1   2      582.73      671.46    125.69 o
 -11   2   2      208.13      284.61     24.74 o
 -10   2   2     1057.85     1156.73     38.00 o
  -9   2   2     3816.98     3930.76     43.67 o
  -8   2   2      875.11      766.74     14.65 o
  -7   2   2     5192.41     5149.16     36.41 o
  -6   2   2     1284.24     1426.68     14.80 o
  -5   2   2     3158.56     2721.73     21.25 o
  -4   2   2      115.74      180.32      5.77 o
  -3   2   2       30.31        2.26      2.99 o
  -2   2   2     1554.72     1221.75     11.58 o
  -1   2   2     3989.61     4887.73     24.68 o
   0   2   2     1137.98     1394.20      8.48 o
   1   2   2     2744.08     1892.47     23.91 o
   2   2   2     2541.38     2150.94     27.12 o
   3   2   2      907.30      751.34     22.27 o
   4   2   2        0.51        8.12     10.82 o
   5   2   2      711.43      815.71     13.19 o
   6   2   2      235.79      161.34      8.29 o
   7   2   2       37.76       46.15      8.16 o
   8   2   2       21.86       19.87     11.77 o
   9   2   2        0.15      -11.99     13.64 o
  10   2   2      229.00      200.20     21.93 o
  11   2   2      162.05      113.84     20.97 o
  12   2   2      253.21      203.02     28.08 o
 -11   3   2       85.00       80.68     18.27 o
 -10   3   2      180.66      175.50     15.10 o
  -9   3   2      747.66      831.15     23.74 o
  -8   3   2      857.17      847.09     20.67 o
  -7   3   2     2685.24     2629.55     33.35 o
  -6   3   2     3468.21     3417.98     26.67 o
  -5   3   2     4766.21     4695.44     31.38 o
  -4   3   2     5364.83     5762.91     36.72 o
  -3   3   2     6493.43     5655.70     36.38 o
  -2   3   2        1.59       95.08      4.32 o
  -1   3   2     3179.57     2040.07     13.33 o
   0   3   2     1381.40     2125.37     15.61 o
   1   3   2     2954.26     3118.82     35.55 o
   2   3   2     6782.62     7013.87     68.01 o
   3   3   2     6341.74     6831.85    110.18 o
   4   3   2     8371.59     8766.59    113.10 o
   5   3   2     5352.98     5183.65    110.18 o
   6   3   2     1489.96     1446.99     26.25 o
   7   3   2     1171.75     1134.92     30.89 o
   8   3   2      753.74      704.83     26.61 o
   9   3   2      139.57      127.35     16.67 o
  10   3   2      156.80      155.62     19.83 o
  11   3   2       10.86        2.13     14.91 o
  12   3   2      106.46      148.78     23.22 o
 -11   4   2        4.26        8.25     15.54 o
 -10   4   2       93.08      107.12     13.05 o
  -9   4   2       32.72       51.84     10.74 o
  -8   4   2     1229.53     1262.42     23.43 o
  -7   4   2      270.15      218.74     11.05 o
  -6   4   2     2534.90     2406.32     24.01 o
  -5   4   2     3547.11     3584.03     28.61 o
  -4   4   2     2028.18     1645.85     18.01 o
  -3   4   2      147.90      175.25      6.22 o
  -2   4   2     3033.56     2241.07     16.69 o
  -1   4   2       13.40       16.35      2.49 o
   0   4   2     4117.71     4041.25     26.52 o
   1   4   2     1877.25     1764.14     14.88 o
   2   4   2     2518.28     3171.69     37.27 o
   3   4   2     3227.33     3034.20     36.47 o
   4   4   2    12707.78    14207.82    171.04 o
   5   4   2     4833.52     4833.16     77.52 o
   6   4   2     5652.24     5218.42     92.53 o
   7   4   2      957.33     1074.99     27.99 o
   8   4   2      856.39      706.34     25.64 o
   9   4   2      156.84      257.00     20.55 o
  10   4   2      533.84      481.17     29.29 o
  11   4   2      346.46      390.82     29.81 o
  12   4   2      125.36      193.98     25.13 o
 -11   5   2      103.65       68.86     13.44 o
 -10   5   2       27.00       38.86     11.92 o
  -9   5   2      358.00      263.32     17.22 o
  -8   5   2      147.15      145.56     10.81 o
  -7   5   2      340.58      337.79     13.52 o
  -6   5   2       13.25        9.66      5.59 o
  -5   5   2      517.87      489.95     12.38 o
  -4   5   2     1326.21     1181.47     16.25 o
  -3   5   2     1392.54     1383.80     14.38 o
  -2   5   2     4823.18     4923.70     28.51 o
  -1   5   2     1624.78     1592.29     12.33 o
   0   5   2     1761.32     1450.08     12.83 o
   1   5   2       48.84       44.52      3.54 o
   2   5   2     1209.53      879.57     17.51 o
   3   5   2       18.35       70.89     10.51 o
   4   5   2     2888.62     2902.78     53.22 o
   5   5   2     3072.68     2989.61     57.79 o
   7   5   2     2344.86     2163.42     53.48 o
   8   5   2     2510.01     2436.19     64.72 o
   9   5   2      780.53      685.69     27.92 o
  10   5   2      475.30      576.05     30.61 o
  11   5   2      297.73      343.51     26.64 o
 -11   6   2      525.45      477.56     24.28 o
 -10   6   2      290.61      259.08     16.36 o
  -9   6   2      507.41      544.45     20.12 o
  -8   6   2        4.89        4.15      7.65 o
  -7   6   2        0.21       -6.33      6.33 o
  -6   6   2      221.31      291.02     11.66 o
  -5   6   2        0.21       -4.64      4.75 o
  -4   6   2       18.05       14.27      4.52 o
  -3   6   2      838.10      795.30     14.17 o
  -2   6   2     1196.37     1241.56     12.40 o
  -1   6   2     3270.19     3635.82     21.91 o
   0   6   2     5646.71     7046.14     44.68 o
   1   6   2     4803.57     4692.46     34.84 o
   2   6   2       97.86      172.10      6.86 o
   3   6   2      323.76      340.06     19.11 o
   4   6   2      129.65      170.73     15.83 o
   5   6   2      539.43      488.64     24.82 o
   6   6   2     1542.47     1496.48     57.23 o
   9   6   2     1530.16     1618.37     38.65 o
  10   6   2      799.29      794.43     32.04 o
  11   6   2      234.73      218.39     23.20 o
 -10   7   2     1644.32     1878.57     40.61 o
  -9   7   2      419.66      366.90     17.92 o
  -8   7   2     1398.34     1580.66     27.16 o
  -7   7   2      518.27      577.20     26.38 o
  -6   7   2      117.13       90.98      8.11 o
  -5   7   2      578.16      665.10     14.79 o
  -4   7   2     1183.27     1128.03     16.15 o
  -3   7   2     1290.44     1327.78     14.69 o
  -2   7   2     1213.16     1254.69     12.99 o
  -1   7   2      675.37      734.64      9.68 o
   0   7   2        9.87        0.71      3.06 o
   1   7   2      396.06      488.21     11.37 o
   2   7   2      276.69      231.65      7.55 o
   3   7   2      178.56      251.76     18.48 o
   4   7   2      175.65      272.13     20.40 o
   5   7   2       14.33       64.23     13.17 o
   6   7   2       22.28       40.11     18.18 o
   9   7   2     1201.38     1132.79     46.53 o
  10   7   2      818.71      904.95     48.67 o
  11   7   2      594.33      714.87     34.32 o
 -10   8   2     1449.12     1426.10     36.24 o
  -9   8   2      612.57      849.28     29.54 o
  -8   8   2     2537.20     2482.63     36.48 o
  -7   8   2     1855.38     1861.94     28.47 o
  -6   8   2     1357.39     1430.31     23.78 o
  -5   8   2     2647.05     2593.84     29.99 o
  -4   8   2      251.28      213.39     10.26 o
  -3   8   2        6.49       17.19      3.94 o
  -2   8   2      671.59      720.00     10.17 o
  -1   8   2     1439.63     1529.64     16.23 o
   0   8   2      452.83      454.45     14.03 o
   1   8   2       29.96       31.33      6.11 o
   2   8   2      240.13      241.60      8.82 o
   3   8   2       56.71       72.84      7.37 o
   4   8   2       37.92       51.46     12.79 o
   5   8   2        0.71       11.57     11.04 o
   6   8   2      104.78       56.16     18.18 o
  10   8   2      285.66      225.70     29.42 o
  -9   9   2      154.26      173.25     17.25 o
  -8   9   2     1224.32     1256.58     28.25 o
  -7   9   2     2768.04     2937.35     51.88 o
  -6   9   2     2522.42     2369.46     31.13 o
  -5   9   2     3597.73     3626.62     35.37 o
  -4   9   2     4226.85     4024.91     35.67 o
  -3   9   2     3858.71     3819.10     29.38 o
  -2   9   2     1748.51     1719.30     21.91 o
  -1   9   2      481.65      481.10     11.49 o
   0   9   2      923.44      888.32     19.85 o
   1   9   2     1527.68     1715.71     26.39 o
   2   9   2      568.79      471.43     15.42 o
   3   9   2      733.50      788.32     18.14 o
   4   9   2      514.12      484.80     18.20 o
   5   9   2      109.82      109.35     17.09 o
   6   9   2       44.12      102.15     22.46 o
  10   9   2       72.87      132.64     23.00 o
  -9  10   2       83.78       69.91     14.94 o
  -8  10   2       49.34       90.58     13.89 o
  -7  10   2      175.03      134.54     12.89 o
  -6  10   2     1912.53     2083.65     30.34 o
  -5  10   2     2614.95     2492.37     31.26 o
  -4  10   2     2172.16     2203.20     29.52 o
  -3  10   2     1211.63     1237.90     16.96 o
  -2  10   2      716.63      791.08     17.81 o
  -1  10   2     1332.37     1329.83     27.22 o
   0  10   2      663.89      783.65     20.01 o
   1  10   2      603.03      637.17     18.01 o
   2  10   2     1236.43     1435.48     26.66 o
   3  10   2     1603.30     1555.81     27.14 o
   4  10   2      899.63      855.78     32.77 o
   5  10   2      835.98      912.07     36.37 o
   6  10   2      141.75      146.01     26.74 o
  -8  11   2        2.75      -10.52     10.52 o
  -7  11   2       27.56       11.42      9.76 o
  -6  11   2      293.06      266.18     16.73 o
  -5  11   2      283.11      276.19     20.61 o
  -4  11   2     1143.87     1204.23     24.44 o
  -3  11   2     2694.19     2520.32     30.24 o
  -2  11   2     1724.94     1829.18     26.63 o
  -1  11   2     1486.49     1427.48     21.56 o
   0  11   2     1280.99     1387.69     27.44 o
   1  11   2     1044.78      935.13     22.46 o
   2  11   2      329.04      373.77     19.48 o
   3  11   2      474.94      429.71     17.29 o
   4  11   2      893.20     1056.34     23.84 o
   5  11   2     1363.45     1218.28     31.91 o
  -7  12   2      365.86      340.87     20.33 o
  -6  12   2      125.94      150.31     14.35 o
  -5  12   2       18.13       15.08      8.91 o
  -4  12   2       68.13       59.65      9.06 o
  -3  12   2      627.93      697.73     21.92 o
  -2  12   2     1238.58     1179.32     22.35 o
  -1  12   2     1534.58     1641.42     32.10 o
   0  12   2      680.68      697.52     21.74 o
   1  12   2       91.34      117.90     14.95 o
   2  12   2       22.99       20.68      8.76 o
   3  12   2       53.16       44.25      9.48 o
   4  12   2      207.89      185.24     15.84 o
   5  12   2      530.55      524.01     22.30 o
   6  12   2      669.70      637.53     38.51 o
  -6  13   2      388.28      456.22     20.32 o
  -5  13   2      302.99      273.16     15.43 o
  -4  13   2      389.77      421.98     23.32 o
  -3  13   2      565.13      516.98     23.96 o
  -2  13   2       58.46       78.63      9.75 o
  -1  13   2      173.12      180.76     17.46 o
   0  13   2      806.70      819.47     24.73 o
   1  13   2      963.39     1042.11     26.49 o
   2  13   2      633.95      572.86     25.96 o
   3  13   2      269.52      316.85     22.64 o
   4  13   2       95.01       90.06     14.05 o
   5  13   2       12.43       -6.34     10.70 o
   6  13   2      351.48      304.62     48.94 o
  -4  14   2      366.03      324.29     21.82 o
  -3  14   2      462.28      463.98     21.53 o
  -2  14   2      534.73      560.94     29.47 o
  -1  14   2      394.00      391.03     24.34 o
   0  14   2       68.92       52.05     18.36 o
   1  14   2       40.60       31.28     20.48 o
   2  14   2      178.73      211.74     23.68 o
   3  14   2      386.74      331.11     27.09 o
   4  14   2      593.21      561.42     68.73 o
   5  14   2      153.07      118.20     28.35 o
  -2  15   2     1024.90      979.40     57.38 o
  -1  15   2      646.72      696.36     38.14 o
   0  15   2      845.40      906.83     38.68 o
   1  15   2      864.05      873.34     43.47 o
   2  15   2      332.75      391.87     73.27 o
  -1 -14   3      594.26      625.09     68.80 o
   0 -14   3      683.39      737.37     38.40 o
   1 -14   3      699.60      680.81     38.35 o
   2 -14   3      699.71      709.24     25.14 o
   3 -14   3      942.91      918.41     35.25 o
  -4 -13   3       57.66       32.09     16.29 o
  -3 -13   3      182.62      141.13     22.99 o
  -2 -13   3      301.43      301.20     28.94 o
  -1 -13   3      865.15      974.45     38.18 o
   0 -13   3      893.48      758.64     35.65 o
   1 -13   3      706.63      721.35     22.45 o
   2 -13   3      542.79      525.25     26.68 o
   3 -13   3      610.70      522.54     28.55 o
   4 -13   3     1035.04     1041.67     30.83 o
   5 -13   3     1060.96     1130.23     45.33 o
  -5 -12   3       94.70       83.62     18.65 o
  -4 -12   3      141.47      129.58     20.55 o
  -3 -12   3      124.76       98.03     18.48 o
  -2 -12   3        1.22       18.62     13.71 o
  -1 -12   3       17.11        1.17     13.01 o
   0 -12   3      225.20      228.64     21.96 o
   1 -12   3      734.35      734.39     29.80 o
   2 -12   3      949.25      816.44     29.28 o
   3 -12   3      802.81      911.65     30.19 o
   4 -12   3      355.53      283.40     19.49 o
   5 -12   3     1092.31     1126.00     27.39 o
   6 -12   3      971.16     1066.60     31.51 o
   7 -12   3     1216.48     1327.41     32.88 o
  -6 -11   3       16.83       14.67     17.92 o
  -5 -11   3       46.04       66.88     13.75 o
  -4 -11   3      184.45      207.82     36.37 o
  -3 -11   3      541.41      603.90     32.58 o
  -2 -11   3      385.39      413.92     28.86 o
  -1 -11   3      163.75      161.68     17.75 o
   0 -11   3      104.85      107.96     13.54 o
   1 -11   3        3.83        4.20      7.52 o
   2 -11   3      246.45      353.23     17.38 o
   3 -11   3      339.82      255.75     12.76 o
   4 -11   3      133.15      175.85     12.70 o
   5 -11   3      628.07      665.01     29.17 o
   6 -11   3      443.41      388.80     18.08 o
   7 -11   3      251.11      284.29     17.06 o
   8 -11   3      991.30     1021.45     30.83 o
  -7 -10   3      415.34      385.53     29.54 o
  -6 -10   3      178.94      196.35     22.46 o
  -5 -10   3      909.99      883.77     36.21 o
  -4 -10   3      129.43      142.06     15.07 o
  -3 -10   3      350.31      409.54     27.78 o
  -2 -10   3      124.45      108.27     14.53 o
  -1 -10   3     1047.56     1165.99     33.90 o
   0 -10   3     1472.34     1433.96     25.97 o
   1 -10   3      876.18      807.06     21.58 o
   2 -10   3      223.35      274.55     12.93 o
   3 -10   3       27.93       16.74      6.38 o
   4 -10   3        0.50       -2.09      6.44 o
   5 -10   3       72.24       24.46      8.35 o
   6 -10   3      244.04      335.39     19.00 o
   7 -10   3      106.84       70.42     11.29 o
   8 -10   3      164.51      203.32     15.06 o
   9 -10   3       58.86       52.39     13.48 o
  -8  -9   3      786.97      816.42     38.76 o
  -7  -9   3     1178.48     1107.17     40.71 o
  -6  -9   3     1362.85     1414.63     43.09 o
  -5  -9   3      439.31      389.62     27.54 o
  -4  -9   3       18.29       61.62     28.61 o
  -3  -9   3       60.69       55.41     11.55 o
  -2  -9   3      484.50      579.05     23.55 o
  -1  -9   3      324.99      281.05     12.27 o
   0  -9   3      935.04      952.53     17.71 o
   1  -9   3     1244.75     1282.51     19.18 o
   2  -9   3     1314.00     1176.85     15.95 o
   3  -9   3      907.38      945.26     20.10 o
   4  -9   3      428.46      448.41     15.16 o
   5  -9   3      149.57      101.60      9.22 o
   6  -9   3        4.41       23.25      7.98 o
   7  -9   3      193.53      227.70     14.62 o
   8  -9   3        1.71       -9.25      9.25 o
   9  -9   3       65.01       53.81     12.71 o
  10  -9   3        3.20      -15.36     15.36 o
  -9  -8   3      366.38      375.71     30.00 o
  -8  -8   3      143.64      141.15     20.25 o
  -7  -8   3      310.72      411.80     37.71 o
  -6  -8   3     1158.07     1123.13     63.91 o
  -5  -8   3      751.94      770.05     30.68 o
  -4  -8   3     5788.47     5595.18     87.20 o
  -3  -8   3     1340.53     1254.51     36.25 o
  -2  -8   3      514.22      557.42     21.59 o
  -1  -8   3     1504.67     1535.61     23.96 o
   0  -8   3     1023.49     1124.98     15.70 o
   1  -8   3      403.03      382.25      8.32 o
   2  -8   3     2116.85     2210.15     21.35 o
   3  -8   3     3240.91     3144.44     29.82 o
   4  -8   3     4862.42     4889.30     40.22 o
   5  -8   3     3030.03     3088.44     31.81 o
   6  -8   3     1705.96     1607.66     23.92 o
   7  -8   3        0.85       -6.10      7.13 o
   8  -8   3       69.02       90.09     14.10 o
   9  -8   3       31.02       13.20     10.75 o
  10  -8   3        1.06      -12.10     12.10 o
  -9  -7   3      268.59      249.15     26.27 o
  -8  -7   3        7.38       26.88     14.93 o
  -7  -7   3       11.86       21.13     12.84 o
  -6  -7   3      575.19      569.24     28.02 o
  -5  -7   3        7.63       -9.43      9.43 o
  -4  -7   3      676.31      602.65     25.96 o
  -3  -7   3      692.37      739.37     26.78 o
  -2  -7   3     1576.81     1403.75     23.25 o
  -1  -7   3     1006.52     1059.29     14.21 o
   0  -7   3      469.46      432.65      7.84 o
   1  -7   3      919.54      953.77     12.01 o
   2  -7   3      979.52      983.01     17.67 o
   3  -7   3     4180.88     4014.94     32.76 o
   4  -7   3     5100.21     5032.45     47.36 o
   5  -7   3     7136.01     6900.32     50.75 o
   6  -7   3     6011.88     5936.77     47.35 o
   7  -7   3     2206.22     2087.96     28.76 o
   8  -7   3     1308.76     1256.35     24.41 o
   9  -7   3      198.23      245.79     15.09 o
  10  -7   3       26.17      -12.01     12.01 o
  11  -7   3        8.56      -13.11     13.11 o
 -10  -6   3       49.69       54.95     28.61 o
  -9  -6   3       39.66       61.47     17.67 o
  -8  -6   3      149.33      129.99     18.87 o
  -7  -6   3      188.96      164.65     21.39 o
  -6  -6   3      172.70      210.54     40.11 o
  -5  -6   3        4.50       19.25     24.07 o
  -4  -6   3       23.02       31.62     10.96 o
  -3  -6   3       15.36        6.71      6.24 o
  -2  -6   3       10.13       24.35      4.82 o
  -1  -6   3     2456.82     2315.94     18.97 o
   0  -6   3     2209.55     2409.66     21.09 o
   1  -6   3     1388.24     1435.08     14.18 o
   2  -6   3      730.92      680.47     10.49 o
   3  -6   3      614.26      634.29     12.12 o
   4  -6   3     1675.40     1576.72     19.34 o
   5  -6   3     3430.07     3578.71     32.12 o
   6  -6   3     1642.04     1637.08     24.09 o
   7  -6   3     3646.43     3778.14     37.88 o
   8  -6   3     1375.13     1346.36     23.78 o
   9  -6   3     1448.63     1447.57     32.56 o
  10  -6   3      658.73      637.50     26.26 o
  11  -6   3      338.08      361.55     21.15 o
 -10  -5   3      505.30      439.83     38.51 o
  -9  -5   3      733.03      888.48     40.42 o
  -8  -5   3      224.41      139.75     18.96 o
  -7  -5   3        0.24        3.53     24.07 o
  -6  -5   3      282.53      280.36     21.09 o
  -5  -5   3      750.07      756.15     46.00 o
  -4  -5   3       11.34       11.00      6.44 o
  -3  -5   3       47.70       33.72      5.96 o
  -2  -5   3      378.26      298.95      7.61 o
  -1  -5   3      451.01      318.18      7.22 o
   0  -5   3      322.74      235.43      5.48 o
   1  -5   3      829.24     1016.89     11.37 o
   2  -5   3      205.06      211.83      6.47 o
   3  -5   3      989.00      958.95     12.99 o
   4  -5   3      831.53      777.06     13.22 o
   5  -5   3      363.72      488.86     11.22 o
   6  -5   3      464.85      427.43     11.92 o
   7  -5   3     1161.98     1187.90     20.32 o
   8  -5   3     1302.73     1213.56     22.78 o
   9  -5   3     2190.03     2319.07     38.24 o
  10  -5   3      849.61      846.89     26.21 o
  11  -5   3      767.54      764.41     48.88 o
 -10  -4   3      744.05      879.42     52.15 o
  -9  -4   3     1596.94     1539.39     72.20 o
  -8  -4   3     1479.36     1574.56     47.41 o
  -7  -4   3      188.56      205.60     20.10 o
  -6  -4   3     1569.73     1470.12     28.52 o
  -5  -4   3       10.12       11.17      6.33 o
  -4  -4   3      754.57      812.93     12.17 o
  -3  -4   3      280.36      373.08      8.06 o
  -2  -4   3       13.85        5.57      3.03 o
  -1  -4   3       25.87       13.47      2.72 o
   0  -4   3        0.28        2.38      2.36 o
   1  -4   3       51.75       12.26      2.76 o
   2  -4   3       57.67       15.49      3.19 o
   3  -4   3      234.08      158.85      6.36 o
   4  -4   3       37.42       25.77      4.11 o
   5  -4   3      645.66      543.82     11.65 o
   6  -4   3       11.10       25.95      4.38 o
   7  -4   3      392.56      331.64     10.31 o
   8  -4   3      352.98      354.25     14.74 o
   9  -4   3      571.16      488.24     34.17 o
  10  -4   3      962.65     1148.79     34.38 o
  11  -4   3     1249.76     1309.37     43.90 o
  12  -4   3      692.52      721.37     37.49 o
 -11  -3   3      324.61      294.49     33.43 o
 -10  -3   3      461.51      361.02     47.60 o
  -9  -3   3     1216.94     1349.66     47.23 o
  -8  -3   3     1851.58     1872.51     50.57 o
  -7  -3   3     1760.36     1638.81     60.97 o
  -6  -3   3     4864.44     4964.82     72.72 o
  -5  -3   3      919.41      966.68     15.52 o
  -4  -3   3      622.45      567.55      9.77 o
  -3  -3   3        1.16        8.20      2.80 o
  -2  -3   3      310.02      333.13      5.17 o
  -1  -3   3      174.30      226.28      4.49 o
   0  -3   3     1358.11      745.45      7.86 o
   1  -3   3      774.84     1826.89     13.67 o
   2  -3   3    10991.08     8856.03     53.90 o
   3  -3   3      536.69      839.81     10.86 o
   4  -3   3      469.11      424.26      9.17 o
   5  -3   3       93.16       45.56      4.35 o
   6  -3   3       16.53       -1.77      3.46 o
   7  -3   3        7.05       -4.09      4.09 o
   8  -3   3       13.77       24.82      5.66 o
   9  -3   3       58.06       69.13     10.71 o
  10  -3   3      160.99      108.79     20.92 o
  11  -3   3      138.69      122.38     18.96 o
  12  -3   3      438.75      439.92     22.34 o
 -11  -2   3      132.06      188.43     27.79 o
 -10  -2   3      357.54      385.41     32.70 o
  -9  -2   3      427.36      430.29     32.33 o
  -8  -2   3      985.22      956.99     39.08 o
  -7  -2   3     4633.83     4710.16     51.57 o
  -6  -2   3     2369.64     2184.94     25.15 o
  -5  -2   3    10535.82    10116.01     67.64 o
  -4  -2   3     7323.38     7964.91     46.49 o
  -3  -2   3     3346.56     3290.90     18.42 o
  -2  -2   3     2592.46     2560.16     14.77 o
  -1  -2   3      597.22      712.83      7.00 o
   0  -2   3     5941.78     7194.41     32.24 o
   1  -2   3     8271.04     7689.74     39.31 o
   2  -2   3     1439.93     1984.88     16.15 o
   3  -2   3     7688.81     8218.19     45.00 o
   4  -2   3     5454.51     4714.99     28.32 o
   5  -2   3     1930.02     2461.16     18.91 o
   6  -2   3      694.56      499.16      8.61 o
   7  -2   3      249.68      218.85     10.43 o
   8  -2   3        3.00       -5.02      6.91 o
   9  -2   3      145.22      112.06     13.20 o
  10  -2   3        1.10        1.32      8.65 o
  11  -2   3       34.84       32.13     20.79 o
  12  -2   3       96.48       11.23     21.56 o
 -11  -1   3       29.68        0.10     18.69 o
 -10  -1   3      194.46      137.97     23.98 o
  -9  -1   3      238.05      297.23     41.45 o
  -8  -1   3       12.97       10.00      7.84 o
  -7  -1   3     1657.08     1615.13     27.34 o
  -6  -1   3      225.02      252.81      8.89 o
  -5  -1   3     6680.91     6634.28     39.23 o
  -4  -1   3     5283.80     5200.01     28.35 o
  -3  -1   3     6009.98     5307.66     27.21 o
  -2  -1   3     4276.98     5697.51     28.07 o
  -1  -1   3     3781.48     2706.19     14.89 o
   0  -1   3    13157.23    14673.45     62.49 o
   1  -1   3      124.23       91.27      3.01 o
   2  -1   3      790.11      693.91      6.91 o
   3  -1   3     5268.60     4859.64     25.46 o
   4  -1   3     2268.07     3028.90     18.98 o
   5  -1   3     8708.01     7574.03     39.48 o
   6  -1   3     1690.88     1729.81     18.19 o
   7  -1   3     2385.78     2341.96     23.40 o
   8  -1   3      711.79      583.31     17.58 o
   9  -1   3      537.98      489.96     25.24 o
  10  -1   3       38.27       23.82     23.80 o
  11  -1   3      176.96      187.32     26.82 o
  12  -1   3       46.45       -9.03     19.11 o
 -11   0   3       69.87       76.36     23.26 o
 -10   0   3       32.64       74.93     11.42 o
  -9   0   3       60.65       30.13      9.44 o
  -8   0   3       45.96       46.47      7.91 o
  -7   0   3      766.14      759.33     19.47 o
  -6   0   3        0.36       -3.07      3.07 o
  -5   0   3      757.20      641.90      8.86 o
  -4   0   3     1269.01     1320.25     12.22 o
  -3   0   3      779.37      767.62      8.77 o
  -2   0   3     3089.73     2450.21     15.84 o
  -1   0   3     4148.59     5199.58     26.47 o
   0   0   3    26050.15    30663.88    115.94 o
   1   0   3    13153.64    11880.35     45.70 o
   2   0   3       58.15        8.21      1.78 o
   3   0   3     3014.06     2592.20     15.95 o
   4   0   3     2866.12     2757.97     21.37 o
   5   0   3     2950.02     3136.97     24.65 o
   6   0   3     4933.37     4619.95     36.42 o
   7   0   3     4194.28     4042.72     53.98 o
   8   0   3     2963.53     2829.06     94.13 o
   9   0   3     1817.33     1968.18     77.55 o
  10   0   3     1022.86      862.35     40.38 o
  11   0   3      256.33      249.07     29.15 o
  12   0   3      119.16      108.36     24.34 o
 -11   1   3      244.99      197.76     16.29 o
 -10   1   3      272.50      250.44     15.40 o
  -9   1   3      168.23      140.59     13.48 o
  -8   1   3        3.40       17.32      6.98 o
  -7   1   3      457.05      540.15     16.62 o
  -6   1   3      549.70      505.03      9.83 o
  -5   1   3       78.05       51.02      4.43 o
  -4   1   3       34.77       17.49      3.29 o
  -3   1   3       25.48       42.67      3.33 o
  -2   1   3      535.55      462.94      7.89 o
  -1   1   3     1462.00     1766.00     14.16 o
   0   1   3     2304.38     1327.74      9.50 o
   1   1   3     1810.95      999.81      7.04 o
   2   1   3     7520.78     5283.72     27.82 o
   3   1   3      651.51      393.79      7.53 o
   4   1   3      281.40      249.79      7.19 o
   5   1   3      240.07      179.11     11.18 o
   6   1   3     1018.13     1069.97     21.29 o
   7   1   3     1648.77     1665.23     45.57 o
   8   1   3     3447.87     3373.86     62.14 o
   9   1   3     1894.09     1764.35     57.50 o
  10   1   3     2990.19     3182.07     69.33 o
  11   1   3      791.58      841.39     78.89 o
  12   1   3      461.46      435.61     59.63 o
 -11   2   3      456.94      491.43     32.63 o
 -10   2   3      916.69      889.97     35.98 o
  -9   2   3     1931.24     1879.74     53.88 o
  -8   2   3      747.95      802.92     17.96 o
  -7   2   3     3191.24     2997.63     38.86 o
  -6   2   3      485.96      461.09     10.39 o
  -5   2   3       23.21       46.16      4.09 o
  -4   2   3      104.46      102.54      5.15 o
  -3   2   3      532.18      773.10     10.52 o
  -2   2   3       12.95       43.11      4.97 o
  -1   2   3      555.55      443.25      5.87 o
   0   2   3     2349.60     2952.74     15.57 o
   1   2   3      654.40      337.47      4.74 o
   2   2   3      345.00      283.09      6.85 o
   3   2   3     1186.27     1349.37     30.43 o
   4   2   3     3101.63     3264.49     33.31 o
   5   2   3      121.50      207.70      7.07 o
   6   2   3      247.32      275.27      9.88 o
   7   2   3       23.38       30.08      7.46 o
   8   2   3      696.06      651.78     26.64 o
   9   2   3      765.55      900.53     44.93 o
  10   2   3     1730.60     1737.75     49.47 o
  11   2   3      976.51     1039.26     44.05 o
  12   2   3      527.66      645.45     85.31 o
 -11   3   3       81.88       75.69     18.65 o
 -10   3   3      571.92      698.17     38.21 o
  -9   3   3     1942.23     1967.71     30.73 o
  -8   3   3     2363.85     2421.33     33.31 o
  -7   3   3     6094.35     6029.02     44.79 o
  -6   3   3     3482.89     3334.45     30.39 o
  -5   3   3     1553.23     1679.94     17.31 o
  -4   3   3     4774.89     4623.88     32.01 o
  -3   3   3      182.44      519.55      9.84 o
  -2   3   3     4417.62     3227.51     21.50 o
  -1   3   3       27.59       22.90      2.48 o
   0   3   3        1.49       27.36      2.34 o
   1   3   3       30.60       39.45      3.12 o
   2   3   3       21.16       63.85      8.37 o
   3   3   3      451.56      513.18     18.85 o
   4   3   3      255.39      301.98     19.52 o
   5   3   3     2202.02     2162.15     47.03 o
   6   3   3      121.96      119.71     17.38 o
   7   3   3       56.34       53.76      7.75 o
   8   3   3        5.88        5.35     13.64 o
   9   3   3       29.06       41.78     12.41 o
  10   3   3      196.69      180.05     20.61 o
  11   3   3      494.84      516.30     33.43 o
  12   3   3      695.72      746.71     41.35 o
 -11   4   3      129.49      197.83     24.70 o
 -10   4   3      136.47      110.31     12.15 o
  -9   4   3      263.80      391.50     23.59 o
  -8   4   3     1466.13     1523.90     23.58 o
  -7   4   3     2663.85     2597.38     29.74 o
  -6   4   3     5156.51     5086.95     40.27 o
  -5   4   3     5865.71     5603.40     39.20 o
  -4   4   3     2305.29     2412.54     22.92 o
  -3   4   3     5246.83     4850.02     32.25 o
  -2   4   3     1311.20     1620.33     13.62 o
  -1   4   3     1580.43     1515.20     11.47 o
   0   4   3     5691.88     5938.06     37.02 o
   1   4   3     2690.05     3703.83     28.59 o
   2   4   3     3082.53     2978.59     42.50 o
   3   4   3      306.20      308.21     12.18 o
   4   4   3      145.14      261.10     18.11 o
   5   4   3       18.54       73.62     13.01 o
   6   4   3       18.32        4.81     14.44 o
   7   4   3       65.92       23.38      7.75 o
   8   4   3      465.57      486.12     21.85 o
   9   4   3        1.35       -9.81      9.81 o
  10   4   3      127.74      115.02     17.56 o
  11   4   3        0.43        7.90     14.53 o
  12   4   3      229.62      223.57     25.13 o
 -11   5   3       95.69       72.27     12.73 o
 -10   5   3       55.64       41.26     13.01 o
  -9   5   3       10.86       -6.72      8.29 o
  -8   5   3      605.91      587.88     30.74 o
  -7   5   3      297.76      356.99     13.96 o
  -6   5   3     1383.80     1260.12     19.66 o
  -5   5   3     6669.46     6685.79     52.26 o
  -4   5   3     3296.45     3224.98     26.69 o
  -3   5   3    10550.44    10736.99     61.52 o
  -2   5   3     5751.67     6059.29     33.72 o
  -1   5   3     2616.20     2196.85     15.42 o
   0   5   3       33.37       36.82      4.21 o
   1   5   3      413.80      195.56      6.32 o
   2   5   3      901.03     1198.63     22.64 o
   3   5   3     3449.02     3452.83     43.31 o
   4   5   3     1611.54     1693.64     39.95 o
   5   5   3     1718.72     1772.55     44.29 o
   6   5   3     1720.13     1547.34     43.69 o
   8   5   3      647.16      493.66     31.02 o
   9   5   3      107.81      161.84     16.63 o
  10   5   3      285.20      242.51     21.14 o
  11   5   3      265.74      230.99     22.23 o
 -10   6   3       43.39       21.13     11.92 o
  -9   6   3        8.53        1.08      8.70 o
  -8   6   3      149.15      174.94     11.86 o
  -7   6   3        9.08        8.04      6.94 o
  -6   6   3      110.51      149.56      9.19 o
  -5   6   3      883.96      847.42     16.13 o
  -4   6   3     1810.20     1740.57     19.41 o
  -3   6   3     6277.80     6371.34     38.68 o
  -2   6   3     5453.11     5340.67     31.37 o
  -1   6   3     2548.49     2568.13     17.44 o
   0   6   3     3691.36     3633.43     27.14 o
   1   6   3     1957.94     2239.23     20.99 o
   2   6   3      809.17      736.52     12.46 o
   3   6   3      838.85      942.17     21.86 o
   4   6   3     1879.20     1777.75     42.61 o
   5   6   3     3011.14     3208.25     62.44 o
   6   6   3     1873.77     1889.78     49.65 o
   9   6   3      584.65      602.23     36.37 o
  10   6   3      331.44      340.64     22.82 o
  11   6   3      212.84      246.21     22.50 o
 -10   7   3       47.16        9.35     13.77 o
  -9   7   3       78.09       75.54     11.66 o
  -8   7   3       36.16       21.63      8.46 o
  -7   7   3       11.19        7.97      6.99 o
  -6   7   3        4.75       -3.72      7.40 o
  -5   7   3       54.53       53.72      6.69 o
  -4   7   3       24.58       22.60      4.95 o
  -3   7   3        1.62       -3.05      3.75 o
  -2   7   3     1816.02     1984.59     16.32 o
  -1   7   3     3084.73     3119.09     23.27 o
   0   7   3     3562.72     3772.60     31.28 o
   1   7   3     2749.64     2731.41     31.89 o
   2   7   3     3827.04     4000.47     30.43 o
   3   7   3     1062.51     1033.86     30.64 o
   4   7   3       20.54       73.93     13.61 o
   5   7   3        7.29        3.14     11.50 o
   6   7   3      927.27     1073.85     38.53 o
   7   7   3     1771.89     1573.49     65.79 o
  10   7   3      724.13      827.40     43.86 o
  11   7   3      140.70      108.83     29.15 o
 -10   8   3      775.74      972.47     62.22 o
  -9   8   3      175.00      114.97     14.33 o
  -8   8   3      706.17      746.40     27.34 o
  -7   8   3      223.70      213.75     12.77 o
  -6   8   3        3.27        2.03      6.60 o
  -5   8   3      449.72      515.50     15.52 o
  -4   8   3        8.80       -0.22      5.15 o
  -3   8   3       29.93       35.79      4.79 o
  -2   8   3       14.91       19.85      3.78 o
  -1   8   3       92.40      106.15      6.03 o
   0   8   3     1493.97     1725.40     29.26 o
   1   8   3     2702.94     2756.11     30.24 o
   2   8   3     3396.43     3691.33     30.34 o
   3   8   3     2168.09     2098.97     27.96 o
   4   8   3     3283.59     3372.05     75.95 o
   5   8   3     1302.79     1366.42     42.11 o
   6   8   3      115.51      125.82     34.23 o
   7   8   3      393.32      348.18     38.51 o
  -9   9   3      320.35      308.37     19.80 o
  -8   9   3     1339.59     1470.52     30.26 o
  -7   9   3      963.99      846.10     21.78 o
  -6   9   3      326.32      428.28     15.92 o
  -5   9   3      650.76      723.27     17.07 o
  -4   9   3      290.90      329.34     12.14 o
  -3   9   3     1159.89     1247.23     15.40 o
  -2   9   3      920.14     1023.02     16.49 o
  -1   9   3      464.22      422.95     11.20 o
   0   9   3      292.82      385.99     15.41 o
   1   9   3        2.51        1.88      7.35 o
   2   9   3      491.89      480.62     15.92 o
   3   9   3      786.86      848.20     19.41 o
   4   9   3      199.66      235.55     22.01 o
   5   9   3        0.95       -0.07     11.80 o
   6   9   3       66.25       82.85     17.82 o
   7   9   3       81.61      116.59     27.81 o
  -8  10   3      532.36      473.55     21.15 o
  -7  10   3     1462.35     1711.13     29.73 o
  -6  10   3     1707.07     1643.99     28.54 o
  -5  10   3     1779.79     1802.49     28.87 o
  -4  10   3     1757.07     1796.64     25.64 o
  -3  10   3     1348.77     1231.67     17.87 o
  -2  10   3     1511.76     1435.47     23.80 o
  -1  10   3     1592.36     1666.06     22.87 o
   0  10   3      931.80      926.73     22.12 o
   1  10   3      411.85      503.93     17.09 o
   2  10   3      277.40      301.87     15.12 o
   3  10   3       28.07       13.18      6.93 o
   4  10   3      152.53      118.03     13.78 o
   5  10   3      484.73      626.88     33.28 o
   6  10   3      137.02      106.00     20.21 o
   7  10   3        1.70       12.30     20.32 o
  -8  11   3       31.45       16.02     12.13 o
  -7  11   3       94.39       69.35     11.30 o
  -6  11   3     1155.60     1124.00     34.32 o
  -5  11   3     1058.37     1133.85     24.87 o
  -4  11   3     2767.09     2580.88     33.82 o
  -3  11   3     3041.68     3121.77     48.06 o
  -2  11   3     2480.51     2269.53     30.15 o
  -1  11   3     1170.19     1276.87     27.92 o
   0  11   3     1956.99     1895.92     32.59 o
   1  11   3     1541.35     1565.14     28.81 o
   2  11   3     1540.96     1500.42     29.68 o
   3  11   3      540.25      675.71     28.18 o
   4  11   3      471.79      365.08     16.35 o
   5  11   3      103.15      134.75     20.54 o
   6  11   3        9.18       14.41     15.00 o
  -7  12   3        7.82       11.30     11.38 o
  -6  12   3      348.78      368.02     23.43 o
  -5  12   3      112.85      131.58     12.38 o
  -4  12   3     1063.45     1117.05     26.74 o
  -3  12   3     1710.31     1727.99     39.43 o
  -2  12   3     2915.04     2946.65     35.54 o
  -1  12   3     1596.06     1651.23     33.03 o
   0  12   3     1264.08     1286.77     28.77 o
   1  12   3      589.76      623.90     21.22 o
   2  12   3      838.39      860.03     24.78 o
   3  12   3      958.78      970.14     25.23 o
   4  12   3     1643.46     1733.03     39.53 o
   5  12   3     1334.10     1373.55     41.95 o
   6  12   3      616.80      610.25     60.97 o
  -6  13   3        1.09        2.58      9.94 o
  -5  13   3        5.51       19.66     10.57 o
  -4  13   3       21.15       11.57      9.91 o
  -3  13   3      265.94      223.47     13.90 o
  -2  13   3      925.55      899.37     23.16 o
  -1  13   3     1605.32     1588.39     33.85 o
   0  13   3     1799.13     1990.14     36.85 o
   1  13   3     1644.72     1501.42     31.62 o
   2  13   3     1069.90     1133.01     29.25 o
   3  13   3      434.49      416.28     20.78 o
   4  13   3       92.06       85.24     18.70 o
   5  13   3       80.86       95.86     21.28 o
  -4  14   3      183.33      215.03     22.04 o
  -3  14   3       11.91       18.49      9.44 o
  -2  14   3        2.26       23.21     12.51 o
  -1  14   3      338.08      316.36     22.44 o
   0  14   3      542.10      505.13     26.47 o
   1  14   3     1358.93     1436.64     47.92 o
   2  14   3      985.84     1015.81     34.52 o
   3  14   3      574.23      623.29     28.62 o
   4  14   3      335.31      369.47     34.69 o
   5  14   3      343.64      299.00     20.93 o
  -2  15   3      465.93      543.26     88.78 o
  -1  15   3       73.05       44.26     16.29 o
   0  15   3       71.87       83.82     18.21 o
   1  15   3        0.20        2.41     17.38 o
   2  15   3      187.25      178.86     24.34 o
   1 -14   4      221.76      193.67     46.26 o
  -3 -13   4     1418.79     1287.66     61.24 o
  -2 -13   4      245.18      244.43     44.39 o
  -1 -13   4      934.69      768.51     35.81 o
   0 -13   4      822.01      885.68     38.03 o
   1 -13   4      364.44      385.15     19.08 o
   2 -13   4      614.44      604.48     28.82 o
   3 -13   4     1160.68     1210.80     37.90 o
   4 -13   4     1075.14     1044.17     26.53 o
   5 -13   4      925.49      838.80     27.10 o
  -5 -12   4      311.62      296.88     44.66 o
  -4 -12   4      206.64      231.78     25.89 o
  -3 -12   4      775.86      735.26     38.30 o
  -2 -12   4      618.87      530.01     36.38 o
  -1 -12   4      490.28      552.86     37.40 o
   0 -12   4      399.11      409.57     20.71 o
   1 -12   4      508.47      433.07     19.39 o
   2 -12   4      533.97      650.45     28.34 o
   3 -12   4      292.12      213.35     16.17 o
   4 -12   4      648.86      709.57     25.00 o
   5 -12   4     1190.25     1191.34     31.52 o
   6 -12   4     1194.84     1086.77     32.19 o
   7 -12   4      914.47      874.87     54.14 o
  -6 -11   4      142.51       90.24     19.79 o
  -5 -11   4      111.04      137.31     17.56 o
  -4 -11   4      542.83      469.43     33.39 o
  -3 -11   4       24.12       29.27     14.18 o
  -2 -11   4      179.04      209.03     23.24 o
  -1 -11   4      336.16      270.31     25.04 o
   0 -11   4      542.92      458.86     18.05 o
   1 -11   4      789.55      870.82     24.05 o
   2 -11   4      666.97      520.29     23.95 o
   3 -11   4     1175.29     1258.04     25.66 o
   4 -11   4     1315.89     1178.10     25.72 o
   5 -11   4      532.06      420.98     21.05 o
   6 -11   4      865.26     1037.07     25.75 o
   7 -11   4     1009.42     1011.65     29.94 o
   8 -11   4     1746.65     1854.13     38.50 o
  -7 -10   4        1.35       -2.67     16.58 o
  -6 -10   4       31.99        3.11     14.98 o
  -5 -10   4       75.84       80.53     17.06 o
  -4 -10   4      126.81      116.69     16.49 o
  -3 -10   4      505.81      350.48     27.48 o
  -2 -10   4        1.22       -9.85      9.85 o
  -1 -10   4        0.39       -0.49     10.20 o
   0 -10   4       45.20       68.36     11.60 o
   1 -10   4      454.01      369.36     14.68 o
   2 -10   4      497.97      545.52     23.84 o
   3 -10   4       30.16       15.20      7.69 o
   4 -10   4      192.04      143.30     10.98 o
   5 -10   4      572.98      751.67     23.13 o
   6 -10   4      616.92      430.83     21.43 o
   7 -10   4      473.69      542.94     21.47 o
   8 -10   4     1149.57     1179.04     29.21 o
   9 -10   4     1163.17     1256.80     34.06 o
  -8  -9   4      841.09      881.37     42.18 o
  -7  -9   4      616.68      685.55     36.54 o
  -6  -9   4      279.94      243.27     24.37 o
  -5  -9   4       57.00       68.31     16.59 o
  -4  -9   4      452.65      478.50     34.50 o
  -3  -9   4       16.78        7.80      9.27 o
  -2  -9   4        4.47        6.85      8.85 o
  -1  -9   4        8.87       15.93      6.74 o
   0  -9   4       50.22       69.46      8.56 o
   1  -9   4      313.99      296.80      9.73 o
   2  -9   4      166.66      199.19      9.67 o
   3  -9   4      357.92      397.36     13.61 o
   4  -9   4      869.64      919.34     19.10 o
   5  -9   4      200.83      146.66     10.57 o
   6  -9   4      128.44      200.64     12.51 o
   7  -9   4      186.01      173.27     13.09 o
   8  -9   4      246.80      199.26     14.59 o
   9  -9   4      505.93      552.48     24.23 o
  -8  -8   4     1088.54     1229.34     47.33 o
  -7  -8   4     2067.95     2098.87     75.14 o
  -6  -8   4     2408.44     2384.69     57.52 o
  -5  -8   4     1352.76     1447.51     43.59 o
  -4  -8   4     1935.26     1917.19     48.25 o
  -3  -8   4       80.09      106.50     32.89 o
  -2  -8   4        5.91        2.70      5.01 o
  -1  -8   4       48.94       66.33      7.21 o
   0  -8   4       72.76       63.81      5.97 o
   1  -8   4      738.32      818.66     11.39 o
   2  -8   4      607.62      523.43     11.81 o
   3  -8   4     1273.44     1346.10     20.58 o
   4  -8   4      401.66      385.30     13.69 o
   5  -8   4       16.41       12.81      6.31 o
   6  -8   4       31.13       17.52      7.16 o
   7  -8   4       58.26       54.91      9.04 o
   8  -8   4       18.16       34.41      9.45 o
   9  -8   4      107.16       46.40     11.09 o
  10  -8   4       96.20      125.97     17.59 o
  -9  -7   4      550.58      657.54     39.36 o
  -8  -7   4      637.74      618.08     36.70 o
  -7  -7   4     1183.31     1258.97     43.79 o
  -6  -7   4     2758.27     2773.85     61.35 o
  -5  -7   4      755.72      651.68     30.68 o
  -4  -7   4     4865.77     4964.62     81.73 o
  -3  -7   4     1374.58     1299.15     49.21 o
  -2  -7   4     1018.83     1156.86     18.60 o
  -1  -7   4      641.43      604.05     10.22 o
   0  -7   4      174.81      200.77      6.02 o
   1  -7   4       58.03       72.04      4.95 o
   2  -7   4     1530.52     1530.49     16.83 o
   3  -7   4       89.13      121.75      7.14 o
   4  -7   4      574.57      521.22     13.48 o
   5  -7   4      472.80      483.16     14.26 o
   6  -7   4      397.91      343.58     13.06 o
   7  -7   4       42.48       46.09      8.42 o
   8  -7   4        1.46       -0.52      8.22 o
   9  -7   4       23.85       20.53     11.47 o
  10  -7   4        8.98      -11.66     11.66 o
  11  -7   4       70.37       66.09     15.32 o
  -9  -6   4      294.58      161.10     37.97 o
  -8  -6   4      237.65      240.12     47.07 o
  -7  -6   4      380.76      362.74     28.24 o
  -6  -6   4      857.67      821.52     34.19 o
  -5  -6   4      344.80      324.79     23.62 o
  -4  -6   4     2784.24     2671.22     55.09 o
  -3  -6   4     2257.26     2308.78     27.77 o
  -2  -6   4     4349.43     4149.29     32.92 o
  -1  -6   4     3388.47     3605.13     23.70 o
   0  -6   4     3042.19     3176.44     20.34 o
   1  -6   4     1252.19     1311.99     15.36 o
   2  -6   4      411.95      479.79     10.39 o
   3  -6   4      251.34      293.67      9.18 o
   4  -6   4      960.07     1022.67     16.24 o
   5  -6   4     1094.72     1065.58     17.50 o
   6  -6   4     4556.52     4627.05     39.60 o
   7  -6   4     2959.02     2870.42     32.94 o
   8  -6   4     1679.07     1682.33     27.91 o
   9  -6   4      384.67      386.67     20.34 o
  10  -6   4       45.63       58.58     13.35 o
  11  -6   4       10.15      -14.55     14.55 o
 -10  -5   4        6.65       18.28     17.58 o
  -9  -5   4       47.65      114.17     21.35 o
  -8  -5   4      277.64      233.23     33.16 o
  -7  -5   4      461.00      440.81     29.49 o
  -6  -5   4      310.68      302.27     23.83 o
  -5  -5   4      754.49      717.77     20.39 o
  -4  -5   4      416.01      437.90     10.90 o
  -3  -5   4     2596.32     2425.36     21.92 o
  -2  -5   4     1663.22     1768.52     20.57 o
  -1  -5   4     1735.92     1448.40     12.26 o
   0  -5   4     1085.19     1108.74     11.61 o
   1  -5   4      933.83      877.67     10.70 o
   2  -5   4     1511.98     1433.34     15.73 o
   3  -5   4     1614.72     1758.78     18.24 o
   4  -5   4      984.14     1151.50     16.10 o
   5  -5   4     2666.52     2536.29     24.20 o
   6  -5   4     1780.53     1851.75     22.48 o
   7  -5   4     4040.39     3937.36     37.61 o
   8  -5   4     3069.43     3250.25     36.96 o
   9  -5   4     1647.76     1567.58     31.85 o
  10  -5   4      779.93      937.69     27.16 o
  11  -5   4      453.23      474.85     32.44 o
 -10  -4   4      314.88      222.50     27.75 o
  -9  -4   4      432.95      443.65     32.90 o
  -8  -4   4       95.31       79.89     17.18 o
  -7  -4   4       50.68       54.88     15.45 o
  -6  -4   4       52.19       95.99     11.28 o
  -5  -4   4     1381.72     1477.51     19.47 o
  -4  -4   4       10.50       15.44      3.61 o
  -3  -4   4       36.06       44.72      4.10 o
  -2  -4   4     1367.59     1385.95     11.29 o
  -1  -4   4       32.52        4.54      2.37 o
   0  -4   4      897.67     1127.80     10.86 o
   1  -4   4     6469.80     5483.59     31.27 o
   2  -4   4      715.99     1142.62     13.27 o
   3  -4   4     1963.21     1733.29     19.12 o
   4  -4   4        5.76       16.69      3.89 o
   5  -4   4      104.97      145.51      6.38 o
   6  -4   4      857.96      767.50     12.63 o
   7  -4   4     1292.97     1422.54     19.49 o
   8  -4   4     1324.31     1302.50     24.00 o
   9  -4   4     2236.57     2375.96     49.02 o
  10  -4   4     1122.98     1141.87     34.78 o
  11  -4   4     1392.56     1486.29     45.85 o
  12  -4   4      300.93      347.51     28.66 o
 -10  -3   4      660.64      827.93     45.56 o
  -9  -3   4     1132.78     1233.91     48.16 o
  -8  -3   4     1277.88     1180.51     44.23 o
  -7  -3   4      825.18      952.68     28.07 o
  -6  -3   4      634.47      523.95     13.68 o
  -5  -3   4        4.04        2.33      4.23 o
  -4  -3   4        4.34        8.91      3.49 o
  -3  -3   4        2.32        1.49      2.38 o
  -2  -3   4      267.08      269.64      5.75 o
  -1  -3   4      119.47       70.62      3.39 o
   0  -3   4     3281.82     2718.11     17.45 o
   1  -3   4      645.29     1446.20     13.27 o
   2  -3   4     4436.37     3864.04     29.21 o
   3  -3   4     3065.85     3635.49     27.16 o
   4  -3   4     2785.57     3231.82     23.29 o
   5  -3   4     1006.19      805.16     11.41 o
   6  -3   4      126.73      165.70      6.56 o
   7  -3   4      301.37      317.78     10.16 o
   8  -3   4      936.93      947.29     15.77 o
   9  -3   4      499.80      501.50     19.76 o
  10  -3   4      965.62     1014.02     38.99 o
  11  -3   4     1171.50     1315.06     32.96 o
  12  -3   4      889.10      722.09     65.52 o
 -10  -2   4      344.36      315.11     32.29 o
  -9  -2   4      802.11      918.63     62.84 o
  -8  -2   4     1085.45     1132.67     24.84 o
  -7  -2   4     1891.27     1837.64     32.96 o
  -6  -2   4     2253.70     2302.06     30.59 o
  -5  -2   4     1814.24     1895.97     17.19 o
  -4  -2   4      498.76      468.15      7.85 o
  -3  -2   4      599.86      612.62      7.56 o
  -2  -2   4       34.97       21.66      2.72 o
  -1  -2   4      228.67      176.30      4.14 o
   0  -2   4     1347.75     1472.08     11.31 o
   1  -2   4      495.59      737.99      8.06 o
   2  -2   4      910.14     1057.21     11.02 o
   3  -2   4        0.74       87.89      4.25 o
   4  -2   4      343.81      119.95      4.94 o
   5  -2   4       14.04      124.24      5.14 o
   6  -2   4      743.01      643.03     10.43 o
   7  -2   4        0.50       -4.58      4.58 o
   8  -2   4       79.71       41.77      8.15 o
   9  -2   4       38.98       48.89      9.76 o
  10  -2   4      356.63      365.11     24.39 o
  11  -2   4      125.34      108.59     23.53 o
  12  -2   4      743.21      899.56     73.54 o
 -11  -1   4      284.03      204.57     37.17 o
 -10  -1   4      186.38      204.29     26.47 o
  -9  -1   4      196.80      171.27     14.67 o
  -8  -1   4     1326.32     1462.54     30.01 o
  -7  -1   4     3303.57     3434.97     41.34 o
  -6  -1   4     1919.24     1784.97     23.13 o
  -5  -1   4     5855.47     5606.26     32.05 o
  -4  -1   4     7560.58     7590.85     38.45 o
  -3  -1   4     1749.28     2062.26     15.00 o
  -2  -1   4    13592.92    13266.27     57.11 o
  -1  -1   4      205.71      205.31      5.26 o
   0  -1   4      302.86      451.58      6.92 o
   1  -1   4      497.14      875.52      8.24 o
   2  -1   4     1400.12     1465.69     10.97 o
   3  -1   4      641.03      858.16      8.50 o
   4  -1   4     1782.52     1220.77     11.07 o
   5  -1   4      139.09      243.68      5.83 o
   6  -1   4      504.44      472.05      9.04 o
   7  -1   4      395.77      376.94     11.14 o
   8  -1   4      380.92      327.23     14.15 o
   9  -1   4        1.26       -8.48      8.48 o
  10  -1   4       14.17        6.45     16.29 o
  11  -1   4       21.32       13.04     18.32 o
  12  -1   4       64.59       -3.74     26.74 o
 -11   0   4      125.63      216.49     49.74 o
 -10   0   4      224.25      162.05     18.22 o
  -9   0   4      187.28      220.58     16.10 o
  -8   0   4       48.21       54.54      9.62 o
  -7   0   4      317.07      243.68     10.18 o
  -6   0   4      847.58      839.68     12.02 o
  -5   0   4     3695.34     3709.28     24.95 o
  -4   0   4    10195.17     9727.53     49.55 o
  -3   0   4    10572.25    10435.43     51.50 o
  -2   0   4    19682.11    20876.66     86.07 o
  -1   0   4     7860.29     9009.02     41.93 o
   0   0   4    13712.71    12990.05     57.09 o
   1   0   4     1687.42     3112.31     15.61 o
   2   0   4     1484.19      825.13      6.76 o
   3   0   4        1.12       32.44      2.27 o
   4   0   4     2653.68     2783.51     23.68 o
   5   0   4     1464.80     1504.20     15.54 o
   6   0   4     1286.68     1202.80     15.44 o
   7   0   4      855.08      776.77     22.90 o
   8   0   4      993.57      968.87     35.32 o
   9   0   4       50.79       10.57     14.47 o
  10   0   4        0.36       -6.17     16.07 o
  11   0   4       34.24       33.39     27.81 o
  12   0   4       24.67       -3.27     22.73 o
 -11   1   4        4.39      -11.41     11.41 o
 -10   1   4        0.64       21.22     13.49 o
  -9   1   4       25.34        1.34     10.07 o
  -8   1   4      299.12      216.70     14.01 o
  -7   1   4      910.44     1041.45     15.87 o
  -6   1   4       48.72       57.46      4.90 o
  -5   1   4      869.66      757.85     12.00 o
  -4   1   4     1432.46     1603.40     15.02 o
  -3   1   4     7122.54     6973.21     39.26 o
  -2   1   4    10065.00    10022.65     51.51 o
  -1   1   4    12816.47    12394.64     53.38 o
   0   1   4     1661.74     2318.37     13.31 o
   1   1   4     6915.09     5141.55     23.21 o
   2   1   4      392.74      786.96      8.15 o
   3   1   4     1971.57     1768.01     12.89 o
   4   1   4        2.06        9.23      3.55 o
   5   1   4      657.70      600.78     11.52 o
   6   1   4     2544.47     2565.72     37.84 o
   7   1   4     2024.64     1977.03     48.60 o
   8   1   4      612.88      474.57     26.56 o
   9   1   4      576.32      666.83     51.34 o
  10   1   4      541.58      497.75     33.72 o
  11   1   4       57.12       41.14     22.73 o
  12   1   4       60.61       19.02     20.76 o
 -11   2   4      217.48      189.36     21.00 o
 -10   2   4      151.46      160.18     21.37 o
  -9   2   4        2.13        1.21      8.96 o
  -8   2   4      112.89      131.17     12.10 o
  -7   2   4       26.42        7.80      5.31 o
  -6   2   4      611.43      574.01     11.76 o
  -5   2   4      110.36      108.29      6.13 o
  -4   2   4      221.34      188.56      6.84 o
  -3   2   4     4171.25     3767.16     28.21 o
  -2   2   4       41.73       99.92      4.49 o
  -1   2   4     6559.05     5884.37     30.66 o
   0   2   4     5239.40     5300.35     31.96 o
   1   2   4     7224.94     8198.29     40.30 o
   2   2   4     5399.92     5468.75     31.73 o
   3   2   4     6097.35     5623.92     37.36 o
   4   2   4     1301.62     1589.22     22.05 o
   5   2   4     3413.62     3230.56     28.29 o
   6   2   4      165.05      159.75     10.73 o
   7   2   4     1631.97     1536.85     56.67 o
   8   2   4     1670.83     1703.69     40.38 o
   9   2   4      929.01      911.76     34.01 o
  10   2   4     1839.84     1756.43     50.06 o
  11   2   4      776.21      975.40     43.09 o
  12   2   4      292.68      220.43     27.79 o
 -11   3   4       73.77       76.17     20.54 o
 -10   3   4      193.31      121.48     14.43 o
  -9   3   4      251.61      242.89     14.04 o
  -8   3   4       84.09       78.10      9.54 o
  -7   3   4      160.81      122.39      8.64 o
  -6   3   4        2.78        8.42      4.78 o
  -5   3   4       75.73       65.71      5.61 o
  -4   3   4        5.39       66.01      5.76 o
  -3   3   4       14.11      107.50      5.80 o
  -2   3   4      312.83      134.29      5.19 o
  -1   3   4      139.37      236.47      6.14 o
   0   3   4     1682.51     1742.89     12.00 o
   1   3   4     8064.43     8191.54     45.16 o
   2   3   4     4824.86     4992.28     33.50 o
   3   3   4     2070.59     2075.69     32.77 o
   4   3   4      535.30      361.28     22.20 o
   5   3   4       14.01       17.98     10.35 o
   6   3   4      202.61      234.69     10.92 o
   7   3   4      560.15      630.28     23.89 o
   8   3   4      649.31      515.79     22.82 o
   9   3   4      903.36      970.28     33.01 o
  10   3   4     1089.77     1127.52     58.30 o
  11   3   4      854.25      753.48     39.13 o
  12   3   4      587.26      699.81    134.51 o
 -10   4   4      383.90      444.35     20.58 o
  -9   4   4      467.53      394.29     20.25 o
  -8   4   4      585.66      572.17     26.01 o
  -7   4   4     1191.10     1254.33     21.55 o
  -6   4   4     1621.51     1615.09     21.60 o
  -5   4   4     2147.07     2188.82     22.50 o
  -4   4   4     2185.71     2152.47     22.00 o
  -3   4   4      417.50      486.43      9.41 o
  -2   4   4      200.63      208.70      6.08 o
  -1   4   4      530.75      449.84      6.81 o
   0   4   4        0.64       71.94      3.64 o
   1   4   4      514.95      347.92      8.70 o
   2   4   4     1654.36     1588.02     14.38 o
   3   4   4     1543.24     1633.53     28.17 o
   4   4   4     1412.87     1466.29     27.53 o
   5   4   4     2210.98     2294.84     50.61 o
   6   4   4     1287.07     1422.51     41.76 o
   8   4   4       41.39      107.06     15.51 o
   9   4   4       48.87       27.84     11.87 o
  10   4   4      190.76      186.15     39.04 o
  11   4   4      496.08      494.10     31.20 o
  12   4   4      847.41      909.95     42.72 o
 -10   5   4       53.37       84.75     14.31 o
  -9   5   4      108.93      107.53     17.17 o
  -8   5   4      723.32      865.10     22.54 o
  -7   5   4     1326.86     1253.23     22.42 o
  -6   5   4     3866.69     4041.04     36.40 o
  -5   5   4     5149.80     4988.08     39.73 o
  -4   5   4     3382.59     3234.23     43.13 o
  -3   5   4     3792.68     4050.98     30.69 o
  -2   5   4     1710.78     1590.76     13.85 o
  -1   5   4      975.40     1329.60     11.45 o
   0   5   4     1377.23     1172.77     12.93 o
   1   5   4      446.90      617.19     10.88 o
   2   5   4      309.39      329.35     10.44 o
   3   5   4      198.41      256.25     13.98 o
   4   5   4      459.73      487.14     16.81 o
   5   5   4      601.45      580.69     27.37 o
   6   5   4     1830.41     1834.47     48.63 o
   7   5   4     1470.67     1493.27     64.18 o
   8   5   4      673.23      595.81     31.02 o
   9   5   4      485.10      468.05     23.15 o
  10   5   4        1.18      -11.65     11.65 o
  11   5   4        0.52       -5.93     13.22 o
  12   5   4      437.78      578.02     56.69 o
 -10   6   4      129.95      130.75     16.98 o
  -9   6   4      224.98      224.58     14.93 o
  -8   6   4       44.03       55.26      9.62 o
  -7   6   4        9.33       32.15      8.13 o
  -6   6   4      472.04      435.47     14.05 o
  -5   6   4     3782.65     3876.55     34.70 o
  -4   6   4     2622.95     2609.49     29.12 o
  -3   6   4     5790.58     5852.63     35.69 o
  -2   6   4     4600.82     4905.53     29.96 o
  -1   6   4     5759.81     5938.21     32.46 o
   0   6   4     2361.66     2682.73     21.17 o
   1   6   4     4146.63     4360.95     37.73 o
   2   6   4      674.95      776.11     19.06 o
   3   6   4     1019.32     1025.17     23.26 o
   4   6   4     2320.50     2538.54     38.75 o
   5   6   4     1281.17     1022.63     35.29 o
   6   6   4        2.65        9.44     12.63 o
   7   6   4       73.02       93.28     20.32 o
  10   6   4        0.71      -13.37     15.51 o
  11   6   4       64.20       51.81     14.91 o
 -10   7   4      427.05      415.49     21.45 o
  -9   7   4      378.71      427.43     23.96 o
  -8   7   4      196.80      181.88     17.43 o
  -7   7   4      182.19      173.46     12.00 o
  -6   7   4       39.58       44.74      7.44 o
  -5   7   4      552.77      658.78     14.98 o
  -4   7   4     1528.69     1414.35     19.76 o
  -3   7   4     6101.40     6159.22     39.87 o
  -2   7   4     5386.19     5312.82     31.16 o
  -1   7   4     8004.35     8302.03     48.25 o
   0   7   4     4654.12     4759.56     34.64 o
   1   7   4     2277.48     2109.89     24.51 o
   2   7   4     1120.58     1052.42     13.52 o
   3   7   4      853.85      960.78     51.13 o
   4   7   4       58.60       39.97      7.92 o
   5   7   4      286.74      422.81     51.61 o
   6   7   4      870.78      789.00     35.32 o
   7   7   4      772.28      736.93     36.70 o
  11   7   4        0.10        5.88     17.65 o
  -9   8   4      126.11       93.76     14.10 o
  -8   8   4      193.22      205.37     14.84 o
  -7   8   4       30.54       49.24      9.57 o
  -6   8   4       41.12       25.22      7.00 o
  -5   8   4        2.39       12.67      5.92 o
  -4   8   4       23.96       36.32      6.25 o
  -3   8   4        7.44        8.57      4.17 o
  -2   8   4     1376.96     1456.85     14.86 o
  -1   8   4     2477.93     2677.42     23.87 o
   0   8   4     5749.86     5711.48     56.27 o
   1   8   4     3139.47     3388.07     38.72 o
   2   8   4     2222.01     2056.85     21.26 o
   3   8   4     1183.82     1263.70     21.94 o
   4   8   4     2232.88     2256.72     55.03 o
   5   8   4     1858.04     1818.17     49.60 o
   6   8   4      925.24      923.41     39.14 o
   7   8   4      556.41      777.65     39.14 o
   8   8   4      593.41      528.42     49.74 o
  -9   9   4       30.01       22.06     12.39 o
  -8   9   4        0.20       -9.17      9.17 o
  -7   9   4        6.27       -7.22      7.22 o
  -6   9   4       61.50       76.77      9.22 o
  -5   9   4      246.36      250.33     11.81 o
  -4   9   4       80.86       57.23      6.78 o
  -3   9   4        8.91        2.34      4.45 o
  -2   9   4      194.33      210.47      9.49 o
  -1   9   4        7.86        0.35      5.03 o
   0   9   4     2418.71     2807.26     37.37 o
   1   9   4     1444.24     1387.77     24.74 o
   2   9   4     3830.39     4137.33     42.78 o
   3   9   4     3492.08     3594.75     43.37 o
   4   9   4     1586.74     1547.11     58.03 o
   5   9   4      442.66      515.39     33.43 o
   6   9   4      779.84      719.47     36.59 o
   7   9   4      710.95      589.84     48.67 o
   8   9   4      304.88      355.67     44.39 o
  -8  10   4      186.85      209.78     16.33 o
  -7  10   4      305.98      298.83     15.88 o
  -6  10   4      130.32      137.69     11.53 o
  -5  10   4       39.31       53.29      8.86 o
  -4  10   4        0.83       10.04      7.31 o
  -3  10   4      125.72      163.85      8.48 o
  -2  10   4       30.28       34.43      7.53 o
  -1  10   4      150.79      153.75      9.14 o
   0  10   4       12.55       18.28      8.28 o
   1  10   4       77.68       76.86      9.20 o
   2  10   4      544.68      609.84     16.67 o
   3  10   4     1235.74     1086.67     20.24 o
   4  10   4     2437.17     2783.07     46.30 o
   5  10   4     1889.36     1665.68    110.18 o
   6  10   4      882.55      903.99     41.19 o
   7  10   4      380.50      393.41     33.05 o
   8  10   4      423.66      366.36     44.93 o
  -7  11   4      165.27      118.31     14.87 o
  -6  11   4      489.19      558.56     21.91 o
  -5  11   4      457.43      372.43     16.98 o
  -4  11   4      562.24      725.30     19.66 o
  -3  11   4       69.89       54.32      8.87 o
  -2  11   4      357.97      403.35     15.26 o
  -1  11   4      175.66      179.88     13.96 o
   0  11   4      954.71     1030.73     24.97 o
   1  11   4      479.73      487.44     19.86 o
   2  11   4      241.45      313.03     14.71 o
   3  11   4        3.86       12.08      7.64 o
   4  11   4      321.46      266.71     15.83 o
   5  11   4      830.56      908.26     52.68 o
   6  11   4      849.71      881.97     54.29 o
   7  11   4      365.00      297.81     30.61 o
  -6  12   4      838.29      818.18     25.59 o
  -5  12   4      709.81      770.46     22.79 o
  -4  12   4     1027.32     1051.16     26.52 o
  -3  12   4      463.00      498.24     19.02 o
  -2  12   4     1239.09     1247.49     23.38 o
  -1  12   4      392.78      385.24     19.89 o
   0  12   4     1782.19     1827.68     34.33 o
   1  12   4     1029.32     1040.67     26.11 o
   2  12   4      714.12      754.87     24.10 o
   3  12   4      914.41      892.53     24.76 o
   4  12   4      375.65      402.15     18.86 o
   5  12   4       55.35       78.01     19.47 o
   6  12   4       15.63        2.94     16.45 o
  -5  13   4      114.64      109.04     13.94 o
  -4  13   4      784.35      705.37     26.42 o
  -3  13   4     1246.59     1264.17     26.18 o
  -2  13   4     2132.62     1996.64     41.08 o
  -1  13   4     1206.98     1293.37     31.89 o
   0  13   4     1274.40     1212.34     29.85 o
   1  13   4     1016.20     1099.32     30.45 o
   2  13   4      815.85      800.62     26.03 o
   3  13   4     1013.89     1061.12     38.60 o
   4  13   4      951.36      953.29     26.53 o
   5  13   4      458.67      441.03     21.84 o
   6  13   4      283.20      285.07     47.07 o
  -4  14   4       98.51       90.21     15.43 o
  -3  14   4      115.20      128.82     12.09 o
  -2  14   4      209.08      193.27     22.07 o
  -1  14   4     1263.12     1254.97     32.82 o
   0  14   4     1114.98     1134.33     30.57 o
   1  14   4      972.76      934.50     30.10 o
   2  14   4     1079.36     1084.72     31.17 o
   3  14   4      509.80      552.48     27.99 o
   4  14   4      816.76      789.19     30.71 o
   5  14   4      928.46      965.17     31.03 o
  -1  15   4      421.79      347.66     24.96 o
   0  15   4      653.69      629.34     38.06 o
   1  15   4      859.18      843.27     41.57 o
   2  15   4     1649.02     1629.85     67.39 o
  -2 -13   5       36.82       45.40     20.06 o
  -1 -13   5       46.35       46.05     23.81 o
   0 -13   5        1.63        0.98     13.76 o
   1 -13   5       70.29       76.97     11.94 o
   2 -13   5       77.83       83.75     16.75 o
   3 -13   5       43.17       18.96     13.92 o
   4 -13   5       56.88       50.68     11.49 o
  -4 -12   5      656.16      670.32     40.95 o
  -3 -12   5     1439.44     1377.96     51.61 o
  -2 -12   5      328.23      354.57     46.26 o
  -1 -12   5      201.71      166.25     20.84 o
   0 -12   5       32.11       23.81      8.68 o
   1 -12   5        5.91       10.20     10.69 o
   2 -12   5       40.70        0.86     10.94 o
   3 -12   5       48.19       73.91     10.67 o
   4 -12   5      255.00      228.88     15.76 o
   5 -12   5      690.80      670.86     26.89 o
   6 -12   5      402.53      398.02     23.42 o
  -5 -11   5      513.30      419.55     27.25 o
  -4 -11   5      849.14      799.89     41.26 o
  -3 -11   5     1333.35     1289.76     99.48 o
  -2 -11   5     2066.47     1815.12     56.69 o
  -1 -11   5     1610.43     1589.53     44.04 o
   0 -11   5      901.06      884.33     23.82 o
   1 -11   5      465.06      360.73     21.48 o
   2 -11   5      179.60      227.92     15.82 o
   3 -11   5      619.25      566.98     20.38 o
   4 -11   5      921.02      864.89     26.44 o
   5 -11   5      666.13      853.14     27.85 o
   6 -11   5      709.19      547.44     24.19 o
   7 -11   5     1009.20     1073.98     30.88 o
  -6 -10   5      250.17      245.56     27.70 o
  -5 -10   5      511.00      499.25     34.94 o
  -4 -10   5     1374.44     1547.45     40.96 o
  -3 -10   5      318.03      232.27     27.28 o
  -2 -10   5     1676.61     1705.47     74.61 o
  -1 -10   5     1340.82     1246.16     25.37 o
   0 -10   5      800.17      776.43     21.86 o
   1 -10   5     2223.23     2330.69     36.20 o
   2 -10   5      392.66      354.40     15.36 o
   3 -10   5        7.23        8.47      7.27 o
   4 -10   5        1.44       -2.57      7.10 o
   5 -10   5      126.90       68.99     10.01 o
   6 -10   5      689.47      863.93     23.97 o
   7 -10   5      606.87      531.68     21.74 o
   8 -10   5      800.02      780.52     51.50 o
  -7  -9   5       10.11        9.13     23.27 o
  -6  -9   5      146.85      160.18     23.00 o
  -5  -9   5       86.31      100.89     19.41 o
  -4  -9   5      381.72      321.36     26.56 o
  -3  -9   5       90.08      108.96     14.56 o
  -2  -9   5      336.70      303.87     19.30 o
  -1  -9   5      396.68      382.31     16.06 o
   0  -9   5      121.31      169.30      9.82 o
   1  -9   5      956.38      829.73     15.66 o
   2  -9   5     1214.71     1288.93     22.21 o
   3  -9   5     2074.86     2091.57     27.25 o
   4  -9   5     1733.66     1547.65     25.93 o
   5  -9   5      617.49      715.67     18.83 o
   6  -9   5      247.01      195.00     12.42 o
   7  -9   5      564.14      508.92     20.44 o
   8  -9   5      749.81      888.05     29.62 o
   9  -9   5      792.26      664.95     29.24 o
  -8  -8   5      123.64      116.79     21.66 o
  -7  -8   5      186.93      202.34     24.67 o
  -6  -8   5      220.31      240.91     33.43 o
  -5  -8   5        0.13        7.15     15.24 o
  -4  -8   5      175.86      187.17     27.81 o
  -3  -8   5      279.47      294.39     23.83 o
  -2  -8   5      161.39      127.81      9.11 o
  -1  -8   5       49.93       70.20      7.65 o
   0  -8   5        3.45       -0.69      4.32 o
   1  -8   5      148.33      167.29      7.38 o
   2  -8   5      175.04      140.03      8.84 o
   3  -8   5      347.35      321.11     12.38 o
   4  -8   5      174.22      192.79     10.90 o
   5  -8   5      503.47      425.34     15.19 o
   6  -8   5      561.21      596.83     17.57 o
   7  -8   5      164.43      202.82     12.60 o
   8  -8   5       52.31       30.57      9.95 o
   9  -8   5      330.76      358.20     19.99 o
  10  -8   5      582.86      492.41     25.94 o
  -8  -7   5      572.88      584.06     51.61 o
  -7  -7   5     1174.57     1169.12     45.64 o
  -6  -7   5     1271.10     1378.49     45.69 o
  -5  -7   5     1542.23     1637.22     47.27 o
  -4  -7   5     1865.43     1864.16     77.55 o
  -3  -7   5       37.79       57.11      7.79 o
  -2  -7   5        8.89       16.97      5.62 o
  -1  -7   5        2.85       -1.86      4.18 o
   0  -7   5      822.27      837.84     11.63 o
   1  -7   5       10.62        5.55      3.81 o
   2  -7   5       73.87       53.98      5.53 o
   3  -7   5        7.84       10.90      5.22 o
   4  -7   5        0.64        0.18      5.26 o
   5  -7   5       47.03       58.50      7.34 o
   6  -7   5      311.58      278.54     13.60 o
   7  -7   5      617.47      578.28     18.16 o
   8  -7   5      491.25      538.77     20.35 o
   9  -7   5       33.47        0.77     14.31 o
  10  -7   5      109.76       90.66     18.42 o
  -9  -6   5      190.60      222.76     27.32 o
  -8  -6   5      210.77      225.69     26.44 o
  -7  -6   5      714.32      747.44     37.35 o
  -6  -6   5     2092.97     2167.74     55.50 o
  -5  -6   5     3516.51     3348.34     67.79 o
  -4  -6   5     5407.77     5321.07     87.45 o
  -3  -6   5     3797.99     3761.24     46.82 o
  -2  -6   5      839.61      893.24     14.17 o
  -1  -6   5     1771.04     1865.37     14.90 o
   0  -6   5       67.60       96.03      4.95 o
   1  -6   5       24.12       24.97      4.40 o
   2  -6   5       62.99       74.76      5.09 o
   3  -6   5       70.09       60.61      5.66 o
   4  -6   5       16.85       20.17      5.27 o
   5  -6   5      234.82      222.44     10.80 o
   6  -6   5      121.42      106.89      8.64 o
   7  -6   5        5.31       -6.77      6.77 o
   8  -6   5       86.73       54.69      9.66 o
   9  -6   5       19.20       30.45     11.15 o
  10  -6   5       92.39       83.43     14.27 o
  11  -6   5       82.53       65.02     18.25 o
  -9  -5   5      328.77      274.12     29.50 o
  -8  -5   5      600.42      544.02     36.30 o
  -7  -5   5      813.79      856.00     52.95 o
  -6  -5   5      911.00      753.07     40.38 o
  -5  -5   5     1411.31     1450.57     29.10 o
  -4  -5   5     2677.14     2451.62     27.41 o
  -3  -5   5     2998.46     3037.81     29.54 o
  -2  -5   5     5512.68     5421.90     31.12 o
  -1  -5   5     4783.89     4781.57     27.01 o
   0  -5   5     2607.20     2893.40     20.47 o
   1  -5   5     1329.50     1212.76     13.95 o
   2  -5   5       38.72       55.16      4.63 o
   3  -5   5      321.78      378.38     10.55 o
   4  -5   5     1040.70     1018.14     17.61 o
   5  -5   5      182.17      225.90      9.39 o
   6  -5   5      163.38      133.04      8.63 o
   7  -5   5       41.80       67.38      8.37 o
   8  -5   5        9.73       -4.35      7.77 o
   9  -5   5       33.36       70.88     13.98 o
  10  -5   5       10.68        5.33     15.66 o
  11  -5   5       28.01       -5.76     15.85 o
 -10  -4   5       52.82       55.26     26.74 o
  -9  -4   5      154.55      169.50     24.55 o
  -8  -4   5      331.83      379.42     30.43 o
  -7  -4   5      202.28      114.82     19.03 o
  -6  -4   5      463.49      602.38     16.08 o
  -5  -4   5      738.69      671.69     15.27 o
  -4  -4   5     1408.31     1458.38     18.79 o
  -3  -4   5     2347.28     2315.33     21.54 o
  -2  -4   5     5440.65     5200.29     28.00 o
  -1  -4   5     3040.50     3306.87     20.56 o
   0  -4   5    14015.56    13413.75     62.68 o
   1  -4   5     1845.32     2394.71     18.79 o
   2  -4   5     4536.72     4042.84     29.29 o
   3  -4   5       29.85       25.11      4.46 o
   4  -4   5      299.07      355.32     10.43 o
   5  -4   5       98.38       90.72      5.77 o
   6  -4   5      810.57      915.92     16.46 o
   7  -4   5      427.17      361.05     11.87 o
   8  -4   5     1622.43     1739.11     27.61 o
   9  -4   5      724.31      643.60     27.67 o
  10  -4   5      820.71      972.02     46.59 o
  11  -4   5      200.59      219.78     23.26 o
  12  -4   5        0.74      -15.62     15.62 o
 -10  -3   5       73.68       38.54     24.34 o
  -9  -3   5        0.95       18.87     17.11 o
  -8  -3   5        1.24        6.40     14.00 o
  -7  -3   5        7.73       37.72      7.66 o
  -6  -3   5      283.96      229.88     11.52 o
  -5  -3   5      823.13      828.84     18.46 o
  -4  -3   5      249.86      262.69      6.99 o
  -3  -3   5      193.34      117.10      4.29 o
  -2  -3   5     3407.29     3833.51     23.39 o
  -1  -3   5     1542.35     1191.25     14.47 o
   0  -3   5     4211.15     5077.12     26.90 o
   1  -3   5     5441.73     4556.10     29.03 o
   2  -3   5     3180.20     3232.79     25.57 o
   3  -3   5     1402.95     1442.32     15.37 o
   4  -3   5     4340.58     3819.46     26.63 o
   5  -3   5      184.99      306.56     10.27 o
   6  -3   5      366.69      364.72      9.16 o
   7  -3   5      728.57      742.00     12.76 o
   8  -3   5     1960.79     1963.32     23.96 o
   9  -3   5     1553.37     1571.84     30.49 o
  10  -3   5     1121.68     1274.75     31.51 o
  11  -3   5     1088.53     1077.87     38.68 o
  12  -3   5      492.59      568.94     44.44 o
 -10  -2   5      215.57      181.72     28.36 o
  -9  -2   5      215.10      188.84     25.71 o
  -8  -2   5       97.37       83.99     15.75 o
  -7  -2   5      102.40      110.50     10.73 o
  -6  -2   5      160.57      127.01      9.20 o
  -5  -2   5        0.01        1.25      3.61 o
  -4  -2   5       31.08       29.94      3.37 o
  -3  -2   5      780.33      756.39      9.47 o
  -2  -2   5        0.48       13.03      3.29 o
  -1  -2   5      607.62      569.79      6.98 o
   0  -2   5     1073.86      960.40      9.83 o
   1  -2   5     1880.22     1974.47     14.35 o
   2  -2   5     1695.12     1963.32     15.09 o
   3  -2   5     7463.31     6353.38     34.61 o
   4  -2   5     2077.38     2684.11     20.18 o
   5  -2   5     4797.41     4239.89     27.93 o
   6  -2   5      683.82      740.38     10.37 o
   7  -2   5        3.77        4.41      4.11 o
   8  -2   5       14.92       12.54      9.28 o
   9  -2   5      191.01      216.70     14.35 o
  10  -2   5      931.86      988.97     25.81 o
  11  -2   5      853.83     1004.77     78.89 o
  12  -2   5      705.56      633.16     53.48 o
 -10  -1   5       20.73       -7.71     18.34 o
  -9  -1   5      154.83      150.82     14.26 o
  -8  -1   5     1269.04     1268.14     32.04 o
  -7  -1   5     2309.16     2301.54     34.75 o
  -6  -1   5     2025.26     1936.95     21.74 o
  -5  -1   5     1226.36     1271.72     14.38 o
  -4  -1   5      340.55      318.44      7.35 o
  -3  -1   5       83.62       74.05      4.04 o
  -2  -1   5       35.94       30.91      2.97 o
  -1  -1   5      110.09      175.65      5.07 o
   0  -1   5      390.36      261.99      6.11 o
   1  -1   5      338.95      214.30      4.75 o
   2  -1   5      159.46      186.86      5.31 o
   3  -1   5     3259.89     3763.18     21.82 o
   4  -1   5     4241.10     3928.71     22.56 o
   5  -1   5     3585.85     3691.18     23.39 o
   6  -1   5     2047.10     2131.15     20.98 o
   7  -1   5     2311.45     2202.00     28.10 o
   8  -1   5      938.11      876.77     25.23 o
   9  -1   5      480.60      542.90     58.83 o
  10  -1   5       88.97       92.28     19.28 o
  11  -1   5      121.76      128.78     23.80 o
  12  -1   5      684.50      923.19     56.43 o
 -10   0   5      178.11      162.55     16.32 o
  -9   0   5      160.50      160.80     15.90 o
  -8   0   5       58.69       31.33      8.29 o
  -7   0   5       69.43       95.09      6.67 o
  -6   0   5     1060.84     1037.93     13.49 o
  -5   0   5     4010.43     3724.85     34.39 o
  -4   0   5     2319.06     2486.78     19.67 o
  -3   0   5      559.51      458.66      8.05 o
  -2   0   5     2233.58     2582.10     17.80 o
  -1   0   5      430.27      280.00      6.87 o
   0   0   5      259.16       71.01      3.96 o
   1   0   5      293.27       49.20      2.78 o
   2   0   5       92.73      394.37     11.82 o
   3   0   5       84.93      146.09      5.46 o
   4   0   5       13.02       10.10      2.85 o
   5   0   5      437.27      551.16      9.47 o
   6   0   5     1083.33     1011.40     14.36 o
   7   0   5      388.86      380.51     18.20 o
   8   0   5       66.27       89.35     15.11 o
   9   0   5       81.43       46.40     23.00 o
  10   0   5      176.12      145.33     21.93 o
  11   0   5        6.96       23.15     19.03 o
  12   0   5       22.32        1.47     19.28 o
 -10   1   5      404.52      357.15     26.17 o
  -9   1   5      282.97      292.62     16.11 o
  -8   1   5      698.22      834.14     19.80 o
  -7   1   5      386.95      322.74     12.89 o
  -6   1   5     1147.35     1207.93     18.03 o
  -5   1   5     1508.94     1592.37     15.86 o
  -4   1   5     5905.36     5532.65     32.42 o
  -3   1   5     7111.52     6846.62     36.95 o
  -2   1   5     8987.98     9591.05     46.88 o
  -1   1   5     6919.26     7997.00     40.86 o
   0   1   5    12746.50    12552.37     54.17 o
   1   1   5     1510.79     2148.95     13.09 o
   2   1   5     2676.26     2536.20     15.13 o
   3   1   5      242.81      220.67      5.45 o
   4   1   5       30.52       70.62      5.26 o
   5   1   5      152.95      135.43      7.78 o
   6   1   5       94.28      105.50      8.59 o
   7   1   5       16.86       14.53      7.67 o
   8   1   5       81.35       62.63     13.71 o
   9   1   5      153.21      188.05     20.59 o
  10   1   5       52.62       56.09     18.34 o
  11   1   5       78.85       20.99     56.16 o
  12   1   5       49.65       86.65     23.53 o
 -10   2   5      233.92      296.13     21.63 o
  -9   2   5      343.24      358.14     19.45 o
  -8   2   5      128.48      116.99     12.40 o
  -7   2   5      113.08      153.66      9.74 o
  -6   2   5      221.12      203.37      8.87 o
  -5   2   5      314.25      319.87      9.62 o
  -4   2   5      840.99      711.25     12.29 o
  -3   2   5      758.42     1045.62     13.43 o
  -2   2   5     9070.86     7780.05     40.96 o
  -1   2   5    13828.10    15424.18     68.66 o
   0   2   5    17092.34    18256.09     78.58 o
   1   2   5    15136.63    15648.13     65.01 o
   2   2   5     2817.82     2650.64     18.94 o
   3   2   5     1685.53     2096.40     19.58 o
   4   2   5     2050.22     1912.83     19.94 o
   5   2   5      199.66      217.80      8.00 o
   6   2   5      776.06      793.15     25.62 o
   7   2   5      285.92      318.95     18.86 o
   8   2   5       84.88       69.67     37.97 o
   9   2   5       32.29       43.02     13.60 o
  10   2   5       13.13      -15.36     23.00 o
  11   2   5        0.61      -15.31     15.31 o
  12   2   5        1.93      -13.64     17.58 o
 -10   3   5       35.24       12.82     12.14 o
  -9   3   5       89.77      104.14     11.48 o
  -8   3   5        1.44       -6.26      7.22 o
  -7   3   5      155.10      134.65      9.77 o
  -6   3   5      100.42       92.25      7.81 o
  -5   3   5      837.65      873.17     14.09 o
  -4   3   5      121.51      161.05      7.05 o
  -3   3   5     3266.93     3099.88     24.97 o
  -2   3   5      381.12      455.30      8.35 o
  -1   3   5     5285.22     5228.86     28.16 o
   0   3   5     6431.39     6118.82     31.74 o
   1   3   5    12584.75    13595.95     72.76 o
   2   3   5     3463.11     3200.67     25.76 o
   3   3   5     8839.58     8699.14     59.89 o
   4   3   5     1739.87     1775.77     21.58 o
   5   3   5     1232.10     1159.21     16.51 o
   6   3   5      683.59      677.88     12.20 o
   7   3   5      987.77      813.83     19.80 o
   8   3   5     1296.33     1367.57     34.36 o
   9   3   5      911.17      793.89     31.12 o
  10   3   5      486.11      452.86     28.54 o
  11   3   5       76.66      115.76     20.99 o
  12   3   5        3.51      -17.51     17.51 o
 -10   4   5       31.62       22.52     10.48 o
  -9   4   5        1.96       -4.74      8.96 o
  -8   4   5       10.42       19.75      8.57 o
  -7   4   5      381.39      403.71     14.03 o
  -6   4   5      843.06      715.76     15.98 o
  -5   4   5     1545.37     1474.80     20.03 o
  -4   4   5      393.70      388.55     10.75 o
  -3   4   5      201.02      166.55      6.72 o
  -2   4   5       87.19       77.43      4.86 o
  -1   4   5     1245.18     1004.09     12.54 o
   0   4   5      751.35     1141.12     10.80 o
   1   4   5     9985.72     9732.79     57.68 o
   2   4   5     3655.84     3712.81     29.76 o
   3   4   5     6681.34     6997.38     56.63 o
   4   4   5     6252.84     6139.49     83.44 o
   5   4   5     2643.93     2542.51     69.80 o
   6   4   5      665.89      531.04     29.31 o
   7   4   5      453.68      559.21     16.36 o
   8   4   5       63.99       52.20     14.44 o
   9   4   5      350.03      467.06     24.67 o
  10   4   5      688.57      715.99     63.11 o
  11   4   5      629.89      526.47     63.11 o
  12   4   5      389.91      406.98     32.29 o
 -10   5   5       42.32       37.89     11.71 o
  -9   5   5      128.60      133.46     15.90 o
  -8   5   5      235.02      158.03     11.40 o
  -7   5   5      648.61      709.04     18.86 o
  -6   5   5       15.05       16.13      5.98 o
  -5   5   5       29.23       40.88      6.51 o
  -4   5   5      121.17      113.77      6.99 o
  -3   5   5      166.76      144.26      6.83 o
  -2   5   5        0.39       13.97      3.04 o
  -1   5   5      240.99      222.89      5.87 o
   0   5   5      103.01       78.93     10.27 o
   1   5   5      346.98      599.02     26.21 o
   2   5   5     1655.06     1849.54     27.40 o
   3   5   5     2709.25     2937.60     43.50 o
   4   5   5     3064.99     2979.80     44.62 o
   5   5   5     4366.25     4331.66     77.66 o
   6   5   5     1250.66     1215.57     41.38 o
   7   5   5      450.54      429.85     52.41 o
   9   5   5      357.07      400.06     33.16 o
  10   5   5      159.66      102.37     23.80 o
  11   5   5      347.90      434.69     27.58 o
  12   5   5      876.18      955.53     56.69 o
 -10   6   5       74.74       81.43     15.25 o
  -9   6   5      234.28      219.29     15.14 o
  -8   6   5       65.23       98.09     12.30 o
  -7   6   5      335.43      341.00     15.22 o
  -6   6   5      525.73      503.97     15.72 o
  -5   6   5     1338.68     1383.24     19.73 o
  -4   6   5      323.33      282.92     12.92 o
  -3   6   5      661.95      782.72     11.46 o
  -2   6   5      431.34      415.55      9.45 o
  -1   6   5     1085.87     1134.54     11.52 o
   0   6   5      107.97      171.75      6.52 o
   1   6   5     1079.55     1169.12     19.28 o
   2   6   5        6.76       22.97      6.42 o
   3   6   5       18.98       51.50      8.85 o
   4   6   5      254.59      414.37     26.57 o
   5   6   5     1516.70     1374.38     42.44 o
   6   6   5     1468.47     1537.11     68.19 o
   7   6   5     1786.87     1738.29     77.82 o
   8   6   5     1053.97     1109.26     62.58 o
  10   6   5      337.64      352.99     32.09 o
  11   6   5       72.05       39.04     20.86 o
  -9   7   5      320.83      261.57     17.78 o
  -8   7   5      165.24      177.67     17.01 o
  -7   7   5      242.90      254.75     23.48 o
  -6   7   5      287.05      341.60     14.01 o
  -5   7   5      339.12      343.79     12.73 o
  -4   7   5     2591.07     2831.18     28.77 o
  -3   7   5     5427.53     5247.79     33.02 o
  -2   7   5     4075.56     4119.72     26.55 o
  -1   7   5     1547.17     1603.82     19.25 o
   0   7   5      619.35      567.30     10.58 o
   1   7   5     2401.57     2716.32     36.46 o
   2   7   5     1086.85     1212.85     15.49 o
   3   7   5      754.72      749.99     14.42 o
   4   7   5     1069.40     1195.42     27.96 o
   5   7   5       30.18       32.73      8.73 o
   6   7   5       54.95       76.95     22.46 o
   7   7   5      236.24      211.96     24.37 o
   8   7   5      989.62     1172.90     64.72 o
  11   7   5      238.75      239.07     28.35 o
  -9   8   5      752.38      694.21     35.25 o
  -8   8   5      814.99      960.15     24.80 o
  -7   8   5      266.56      233.11     13.80 o
  -6   8   5      305.31      331.83     14.95 o
  -5   8   5      261.08      274.66     12.00 o
  -4   8   5      123.34      124.19      8.21 o
  -3   8   5      123.20      145.02      6.76 o
  -2   8   5     1779.97     1996.91     17.88 o
  -1   8   5     3581.92     3324.34     31.98 o
   0   8   5     4446.90     5171.50     53.92 o
   1   8   5     1842.74     1746.75     29.64 o
   2   8   5     2628.79     2777.29     29.26 o
   3   8   5     1583.09     1565.48     27.44 o
   4   8   5      304.61      293.12     20.54 o
   5   8   5     1122.46     1150.92     36.57 o
   6   8   5      453.60      606.93     38.78 o
   7   8   5      116.74       87.63     22.20 o
   8   8   5       17.00       28.80     24.87 o
  -8   9   5      856.76      788.04     34.54 o
  -7   9   5     1218.22     1386.73     27.23 o
  -6   9   5      572.10      508.56     18.68 o
  -5   9   5      141.08      146.36     10.71 o
  -4   9   5      285.96      312.47     13.42 o
  -3   9   5     1343.20     1326.54     17.74 o
  -2   9   5     1717.65     1598.57     21.24 o
  -1   9   5     1156.67     1311.85     21.70 o
   0   9   5     4951.15     4748.80     52.82 o
   1   9   5     3239.85     3209.04     53.96 o
   2   9   5     2815.87     2815.85     34.31 o
   3   9   5     2580.58     2386.24     29.82 o
   4   9   5      367.90      411.79     21.06 o
   5   9   5     1115.25     1140.62     44.13 o
   6   9   5      537.81      539.91     37.14 o
   7   9   5      598.35      721.47     39.66 o
   8   9   5      407.65      317.22     32.06 o
  -8  10   5      144.78      142.01     15.26 o
  -7  10   5      355.92      325.42     21.30 o
  -6  10   5      456.84      405.23     16.57 o
  -5  10   5      574.14      667.73     21.30 o
  -4  10   5       54.89       29.47      8.07 o
  -3  10   5       29.26        5.24      5.14 o
  -2  10   5        1.85       -2.25      8.04 o
  -1  10   5       27.68       17.57      5.87 o
   0  10   5     1060.43     1146.83     25.58 o
   1  10   5      816.46      994.15     25.03 o
   2  10   5     1907.45     1713.30     27.32 o
   3  10   5     3470.85     3812.45     41.84 o
   4  10   5     1028.03      861.20     26.37 o
   5  10   5     1188.26     1342.56     48.25 o
   6  10   5      800.12      834.67     41.57 o
   7  10   5      535.74      424.66     34.42 o
   8  10   5      690.09      739.15     59.90 o
  -7  11   5       33.21       19.96     12.36 o
  -6  11   5      221.85      251.75     16.12 o
  -5  11   5      208.27      146.26     12.63 o
  -4  11   5      148.43      216.85     15.79 o
  -3  11   5       38.68       25.85      8.17 o
  -2  11   5        0.18        8.25      6.60 o
  -1  11   5        0.18       -7.57      7.57 o
   0  11   5       64.40       46.80      9.61 o
   1  11   5      590.26      551.88     21.35 o
   2  11   5     1035.80     1112.38     23.36 o
   3  11   5      960.61      874.48     23.65 o
   4  11   5     2174.00     2183.32     43.98 o
   5  11   5     1269.80     1343.39     50.36 o
   6  11   5     1267.60     1234.23     57.76 o
   7  11   5      912.34     1027.57     48.28 o
   8  11   5      448.39      478.68     53.48 o
  -6  12   5      211.11      195.78     15.14 o
  -5  12   5       54.81       55.63     10.59 o
  -4  12   5       27.48        4.55      9.62 o
  -3  12   5      184.76      139.89     13.37 o
  -2  12   5      143.81      171.94     11.61 o
  -1  12   5      295.34      188.74     15.49 o
   0  12   5      112.67      111.37     12.37 o
   1  12   5      138.20      158.48     14.37 o
   2  12   5        1.28       13.72      8.79 o
   3  12   5       93.34      101.66     11.99 o
   4  12   5      992.13      998.25     57.98 o
   5  12   5      660.25      678.97     41.42 o
   6  12   5      935.58      956.01     45.99 o
   7  12   5      990.48      920.30     47.67 o
  -5  13   5      302.45      299.89     19.44 o
  -4  13   5      418.14      407.12     21.63 o
  -3  13   5      612.27      648.58     29.71 o
  -2  13   5      511.91      630.14     27.44 o
  -1  13   5       13.91        9.91     10.12 o
   0  13   5       38.22       51.79     11.10 o
   1  13   5      154.39      163.97     16.00 o
   2  13   5       36.10       76.19     12.59 o
   3  13   5      840.55      847.58     27.41 o
   4  13   5       99.48      109.06     12.85 o
   5  13   5       46.07       29.56     12.68 o
   6  13   5       42.65       37.44     28.88 o
  -3  14   5      212.44      154.33     12.61 o
  -2  14   5      374.45      383.92     23.22 o
  -1  14   5      447.79      485.74     25.09 o
   0  14   5      243.60      270.91     19.29 o
   1  14   5      105.15       73.72     17.32 o
   2  14   5      220.27      249.85     20.25 o
   3  14   5      331.16      352.14     20.91 o
   4  14   5      557.54      606.00     24.98 o
   5  14   5      276.71      256.32     25.62 o
   0  15   5      752.95      780.08     32.49 o
   1  15   5      874.62      933.27     47.63 o
   2  15   5     1731.33     1792.50     60.72 o
   0 -13   6      185.77      199.94     34.90 o
   1 -13   6      151.48      114.34     19.07 o
   2 -13   6        0.85       -6.23     13.43 o
  -3 -12   6      211.35      245.76     29.50 o
  -2 -12   6       10.96       27.49     17.76 o
  -1 -12   6        8.21      -16.05     16.05 o
   0 -12   6       13.76        1.65      8.99 o
   1 -12   6      322.12      378.21     23.85 o
   2 -12   6        6.59       -2.50      9.73 o
   3 -12   6      193.04      212.00     26.28 o
   4 -12   6       73.97       76.93     12.01 o
   5 -12   6      168.10      131.74     15.57 o
  -4 -11   6      336.53      339.56     35.57 o
  -3 -11   6      665.43      586.40     89.85 o
  -2 -11   6      755.97      801.17     42.44 o
  -1 -11   6      211.89      218.66     14.24 o
   0 -11   6       10.14       -2.85      8.27 o
   1 -11   6       38.55       12.36     10.84 o
   2 -11   6       58.60      106.83     10.78 o
   3 -11   6       60.28       59.98     12.21 o
   4 -11   6        0.02        9.80     10.10 o
   5 -11   6        1.00        2.30     10.97 o
   6 -11   6        3.60        0.18     10.79 o
   7 -11   6        3.92      -11.71     11.71 o
  -5 -10   6      905.42      932.08     48.14 o
  -4 -10   6     1592.41     1344.93     41.06 o
  -3 -10   6     1644.56     1815.91     56.92 o
  -2 -10   6     1490.99     1342.71     48.68 o
  -1 -10   6     2000.73     1934.14     33.08 o
   0 -10   6     1308.97     1320.12     28.70 o
   1 -10   6      764.84      683.71     22.05 o
   2 -10   6        0.62        2.73      7.49 o
   3 -10   6        2.78        5.15      8.40 o
   4 -10   6       71.59       93.00     10.43 o
   5 -10   6       85.96      135.63     15.24 o
   6 -10   6       41.07       34.34     12.10 o
   7 -10   6      304.65      268.35     22.08 o
   8 -10   6      134.06      127.96     17.01 o
  -6  -9   6      601.95      565.49     56.96 o
  -5  -9   6      497.63      394.22     32.25 o
  -4  -9   6       89.32      111.28     20.23 o
  -3  -9   6      420.80      346.68     25.49 o
  -2  -9   6     2005.16     1897.38     34.82 o
  -1  -9   6     3280.47     3316.19     43.54 o
   0  -9   6     2194.22     1845.46     26.62 o
   1  -9   6     4707.50     4685.44     54.26 o
   2  -9   6     1291.26     1196.93     22.32 o
   3  -9   6      823.39      754.65     19.16 o
   4  -9   6       46.07       53.45      8.30 o
   5  -9   6      125.55       87.24      9.61 o
   6  -9   6        1.47       -4.84      8.03 o
   7  -9   6      377.81      419.19     19.16 o
   8  -9   6      365.97      245.11     17.66 o
   9  -9   6      406.62      511.25     26.29 o
  -7  -8   6        2.16       15.03     16.75 o
  -6  -8   6       86.99      108.63     20.55 o
  -5  -8   6      609.69      674.70     65.79 o
  -4  -8   6     1065.47     1023.56     41.52 o
  -3  -8   6      804.92      738.21     20.98 o
  -2  -8   6      559.46      596.05     18.78 o
  -1  -8   6     1536.27     1425.76     38.67 o
   0  -8   6     2707.61     2810.73     35.95 o
   1  -8   6     2469.45     2348.71     28.96 o
   2  -8   6     2473.86     2507.57     28.85 o
   3  -8   6     2188.52     2353.71     28.75 o
   4  -8   6     1138.73     1084.36     20.85 o
   5  -8   6      505.16      555.69     17.60 o
   6  -8   6       98.10      100.17     10.54 o
   7  -8   6       11.57       -5.47      7.83 o
   8  -8   6       99.55      175.34     13.85 o
   9  -8   6      353.61      251.53     18.06 o
  10  -8   6      436.23      427.48     24.28 o
  -8  -7   6      239.99      184.93     26.99 o
  -7  -7   6      205.19      199.24     24.96 o
  -6  -7   6        9.66        2.31     15.00 o
  -5  -7   6       27.44        5.95     13.11 o
  -4  -7   6      237.49      207.50     15.39 o
  -3  -7   6      277.11      288.01     22.23 o
  -2  -7   6      748.42      820.66     20.60 o
  -1  -7   6      209.82      205.20      7.62 o
   0  -7   6      293.32      336.27      8.96 o
   1  -7   6      281.52      274.20      9.74 o
   2  -7   6     1212.76     1386.40     20.60 o
   3  -7   6     1138.88     1122.89     18.31 o
   4  -7   6     3366.44     3520.63     36.55 o
   5  -7   6      935.74      871.72     18.13 o
   6  -7   6     1551.04     1589.54     25.47 o
   7  -7   6      426.34      456.78     17.16 o
   8  -7   6      320.41      267.03     15.31 o
   9  -7   6      247.86      242.76     18.45 o
  10  -7   6      245.20      303.85     21.44 o
  -8  -6   6       49.76       48.78     19.72 o
  -7  -6   6       38.55       21.38     21.66 o
  -6  -6   6       40.55       47.88     16.04 o
  -5  -6   6      294.34      266.27     24.39 o
  -4  -6   6      221.77      228.08     13.82 o
  -3  -6   6       29.73       59.80      7.91 o
  -2  -6   6        0.17        5.80      4.71 o
  -1  -6   6      272.51      284.35      7.73 o
   0  -6   6     1540.77     1482.94     15.73 o
   1  -6   6      206.06      202.08      7.33 o
   2  -6   6      271.16      316.33     10.19 o
   3  -6   6      326.32      300.98     10.82 o
   4  -6   6     1160.81     1197.50     20.19 o
   5  -6   6      747.46      794.93     16.64 o
   6  -6   6      978.21     1005.72     20.27 o
   7  -6   6      525.52      469.58     16.34 o
   8  -6   6      231.36      261.63     14.39 o
   9  -6   6      138.52      125.71     14.39 o
  10  -6   6      192.23      151.53     15.40 o
  11  -6   6      189.41      300.07     35.58 o
  -9  -5   6       87.99       89.72     22.44 o
  -8  -5   6      293.89      289.19     29.26 o
  -7  -5   6      242.93      206.44     27.01 o
  -6  -5   6      364.11      419.56     30.23 o
  -5  -5   6      983.86      906.23     22.84 o
  -4  -5   6     1158.90     1211.52     20.55 o
  -3  -5   6     2389.01     2435.11     24.37 o
  -2  -5   6     1851.95     1856.54     16.66 o
  -1  -5   6      965.06     1162.38     12.84 o
   0  -5   6      181.72      161.49      6.05 o
   1  -5   6      107.91       91.43      5.37 o
   2  -5   6       29.76       33.78      4.51 o
   3  -5   6      174.65      172.40      7.98 o
   4  -5   6      598.60      598.46     13.32 o
   5  -5   6       68.32       88.00      7.25 o
   6  -5   6      167.48      118.83      8.93 o
   7  -5   6      530.99      594.44     16.75 o
   8  -5   6      490.57      363.06     18.79 o
   9  -5   6      613.88      673.04     23.75 o
  10  -5   6      217.51      221.32     21.79 o
  11  -5   6       20.22       13.76     18.37 o
  -9  -4   6      414.85      413.90     58.56 o
  -8  -4   6      390.74      274.44     28.91 o
  -7  -4   6      348.36      469.43     65.52 o
  -6  -4   6      229.62      148.16     12.27 o
  -5  -4   6      803.92      855.90     18.21 o
  -4  -4   6     3575.89     3518.78     30.67 o
  -3  -4   6     6461.32     5998.94     34.96 o
  -2  -4   6     5862.25     6052.34     34.21 o
  -1  -4   6     5651.68     5101.20     28.99 o
   0  -4   6     1915.09     2501.97     19.59 o
   1  -4   6     2472.87     2309.91     20.16 o
   2  -4   6       50.36       85.41      5.69 o
   3  -4   6        0.49        3.05      4.19 o
   4  -4   6      165.70      185.46      7.73 o
   5  -4   6       79.87       59.68      5.51 o
   6  -4   6        0.32       -3.00      4.94 o
   7  -4   6        0.24       -3.49      5.83 o
   8  -4   6      728.40      825.39     21.08 o
   9  -4   6      298.57      262.16     15.43 o
  10  -4   6      326.93      222.55     22.54 o
  11  -4   6      273.70      313.49     37.59 o
  -9  -3   6      551.82      496.31     57.50 o
  -8  -3   6      400.98      474.62     60.44 o
  -7  -3   6      296.98      231.91     20.55 o
  -6  -3   6      737.40      826.91     17.59 o
  -5  -3   6      210.53      235.34      9.47 o
  -4  -3   6      142.35      103.29      5.11 o
  -3  -3   6     1119.48     1263.69     12.37 o
  -2  -3   6     4098.76     3787.84     25.93 o
  -1  -3   6     3676.86     3716.31     22.92 o
   0  -3   6     4700.96     4516.32     26.95 o
   1  -3   6     4496.75     4531.88     26.83 o
   2  -3   6     6345.77     6836.34     41.79 o
   3  -3   6     1444.61     1209.25     13.49 o
   4  -3   6      460.80      652.86     10.82 o
   5  -3   6      102.04       74.00      5.14 o
   6  -3   6       87.11      116.50      8.25 o
   7  -3   6      333.96      325.14     10.43 o
   8  -3   6      106.55      106.95      9.73 o
   9  -3   6       11.94       25.26      9.77 o
  10  -3   6        7.00       16.38     10.96 o
  11  -3   6        0.54        2.47     11.32 o
  12  -3   6        8.04        0.49     22.27 o
 -10  -2   6        0.27      -15.25     18.86 o
  -9  -2   6      219.77      207.33     19.25 o
  -8  -2   6      443.16      379.06     17.72 o
  -7  -2   6      831.05      852.09     22.36 o
  -6  -2   6     1355.11     1351.45     21.13 o
  -5  -2   6      332.37      246.31      7.75 o
  -4  -2   6     1289.39     1496.73     14.49 o
  -3  -2   6      346.46      315.27      7.36 o
  -2  -2   6     1541.41     1546.22     13.49 o
  -1  -2   6     2186.30     2251.20     16.39 o
   0  -2   6    13593.65    13866.30     64.22 o
   1  -2   6    12210.36    12871.81     57.77 o
   2  -2   6    12754.00    12522.29     61.36 o
   3  -2   6     1898.36     2265.13     16.95 o
   4  -2   6     5895.11     5355.71     31.80 o
   5  -2   6      288.19      322.72      8.14 o
   6  -2   6      271.52      255.21      7.34 o
   7  -2   6      306.95      328.20     15.39 o
   8  -2   6       53.67       66.53     11.57 o
   9  -2   6      170.30      149.25     12.87 o
  10  -2   6      514.86      629.29     22.16 o
  11  -2   6      240.04      231.31     29.09 o
  12  -2   6      102.41      118.32     76.75 o
 -10  -1   6        0.93      -15.78     31.82 o
  -9  -1   6        0.40       -9.96      9.96 o
  -8  -1   6       16.77        6.90      9.64 o
  -7  -1   6       16.90       12.40      7.58 o
  -6  -1   6       48.72       55.50      5.50 o
  -5  -1   6      501.40      518.65      9.97 o
  -4  -1   6      257.45      188.80      6.34 o
  -3  -1   6      528.97      555.38      8.84 o
  -2  -1   6     1190.61     1170.76     11.70 o
  -1  -1   6      246.70      274.77      6.88 o
   0  -1   6        2.34       42.22      3.66 o
   1  -1   6      143.14      178.65      5.01 o
   2  -1   6     4886.14     4447.57     23.85 o
   3  -1   6     8112.52     8121.43     40.55 o
   4  -1   6     2777.13     2535.35     16.91 o
   5  -1   6     3022.22     2937.78     19.91 o
   6  -1   6     2684.29     2555.16     22.05 o
   7  -1   6      184.19      178.34      9.36 o
   8  -1   6      831.34      925.37     27.20 o
   9  -1   6      217.12      169.54     21.68 o
  10  -1   6      190.36      198.40     30.75 o
  11  -1   6      448.87      518.81     37.82 o
  12  -1   6      512.08      480.64     59.90 o
 -10   0   6        0.26      -13.78     13.78 o
  -9   0   6       18.14        2.10     12.95 o
  -8   0   6       22.83       44.94     10.73 o
  -7   0   6        9.14       21.00      7.43 o
  -6   0   6      376.28      391.08     11.91 o
  -5   0   6       59.68       68.57      5.01 o
  -4   0   6       81.68       52.82      4.19 o
  -3   0   6      131.93       76.81      4.32 o
  -2   0   6      163.13      147.75      5.15 o
  -1   0   6      839.35      819.60     10.34 o
   0   0   6      865.74     1348.41     12.15 o
   1   0   6     3982.77     3424.45     19.33 o
   2   0   6      193.98      125.37      4.02 o
   3   0   6     4943.02     4856.44     25.24 o
   4   0   6     2141.18     2195.43     18.12 o
   5   0   6     5097.32     4868.24     32.00 o
   6   0   6     5603.52     5474.55     41.30 o
   7   0   6     2328.60     2295.29     39.39 o
   8   0   6     1364.56     1235.32     39.66 o
   9   0   6      351.98      377.70     27.32 o
  10   0   6      170.57      202.67     29.42 o
  11   0   6      135.75       99.47     21.55 o
  12   0   6      215.75      255.10     31.28 o
 -10   1   6      128.27       72.05     18.57 o
  -9   1   6      231.16      315.13     25.71 o
  -8   1   6       70.78       28.49      7.67 o
  -7   1   6       78.54      116.01      9.49 o
  -6   1   6      229.25      218.40      9.84 o
  -5   1   6      562.81      481.67     11.65 o
  -4   1   6     1612.76     1814.44     16.91 o
  -3   1   6     1528.97     1717.78     15.80 o
  -2   1   6      245.78      237.99      6.97 o
  -1   1   6       72.57      107.01      4.88 o
   0   1   6       73.38       78.17      3.76 o
   1   1   6        9.36       40.36      3.02 o
   2   1   6      107.24      147.86      7.79 o
   3   1   6      710.87      711.96      8.88 o
   4   1   6       52.85       57.30      4.17 o
   5   1   6      823.05      770.36     20.30 o
   6   1   6     3502.29     3396.68     37.46 o
   7   1   6     2353.80     2224.37     46.61 o
   8   1   6     2353.13     2391.55     52.30 o
   9   1   6     1236.48     1310.06     41.47 o
  10   1   6      367.86      370.19     50.54 o
  11   1   6      209.87      233.87     59.10 o
  12   1   6      193.05      172.36     26.84 o
 -10   2   6      820.37      744.95     35.43 o
  -9   2   6      906.83      959.30     25.00 o
  -8   2   6      565.65      626.95     20.49 o
  -7   2   6      396.12      338.33     14.18 o
  -6   2   6      141.97      152.07      8.54 o
  -5   2   6      896.22      922.89     14.73 o
  -4   2   6      242.37      221.95      7.72 o
  -3   2   6     2445.99     2104.42     20.39 o
  -2   2   6      933.15     1283.40     12.92 o
  -1   2   6     2141.02     1881.57     13.98 o
   0   2   6      469.89      479.75      6.82 o
   1   2   6     1125.62     1181.05      9.62 o
   2   2   6      171.92      296.47      7.94 o
   3   2   6      952.87      932.10     10.50 o
   4   2   6      197.77      188.85      7.88 o
   5   2   6        6.20       13.48      4.15 o
   6   2   6        0.54        7.37      5.33 o
   7   2   6      805.07      881.33     24.55 o
   8   2   6      656.98      600.68     48.67 o
   9   2   6      961.28      998.06     35.70 o
  10   2   6      713.05      759.32     47.33 o
  11   2   6      218.36      136.61     22.10 o
  12   2   6       69.52       69.57     21.85 o
 -10   3   6      855.95     1021.09     29.34 o
  -9   3   6     1142.72     1247.28     28.00 o
  -8   3   6     1194.90     1185.87     26.44 o
  -7   3   6     1007.22     1089.87     21.88 o
  -6   3   6      242.48      287.42     17.18 o
  -5   3   6       43.61       48.21      6.74 o
  -4   3   6     1185.50     1255.05     16.00 o
  -3   3   6     2037.56     2083.44     24.76 o
  -2   3   6     4866.75     4683.64     30.31 o
  -1   3   6     4365.85     4078.03     24.61 o
   0   3   6     2381.04     2774.82     18.01 o
   1   3   6     6418.58     6464.00     33.69 o
   2   3   6     1889.05     1965.87     16.52 o
   3   3   6     4593.99     4842.83     39.95 o
   4   3   6     2629.06     2600.37     23.59 o
   5   3   6      122.03      158.61      7.08 o
   6   3   6     1376.76     1207.19     17.33 o
   7   3   6        4.00       15.78      7.07 o
   8   3   6        0.19        5.66      9.64 o
   9   3   6       28.42       22.32     13.10 o
  10   3   6      247.66      183.24     33.16 o
  11   3   6      292.84      360.80     28.93 o
  12   3   6      182.71      133.62     40.11 o
 -10   4   6      381.48      467.49     21.65 o
  -9   4   6      420.63      351.45     19.49 o
  -8   4   6      950.67     1161.95     25.67 o
  -7   4   6      945.40      921.59     21.15 o
  -6   4   6      649.66      649.99     15.33 o
  -5   4   6        8.41       17.07      5.60 o
  -4   4   6      103.50       99.26      6.67 o
  -3   4   6       17.40       26.36      4.03 o
  -2   4   6     1395.38     1232.46     12.71 o
  -1   4   6      428.71      594.99      8.44 o
   0   4   6     8784.10     8479.14     42.66 o
   1   4   6    12374.25    13651.23     74.84 o
   2   4   6     6408.75     6390.27     55.33 o
   3   4   6     6822.44     6725.18     46.75 o
   4   4   6     3580.87     3473.11     28.44 o
   5   4   6      472.90      463.04      9.77 o
   6   4   6     2137.71     2262.57     31.32 o
   7   4   6      292.04      193.75     11.61 o
   8   4   6      593.82      651.85     23.96 o
   9   4   6      251.70      230.23     23.00 o
  10   4   6       51.76       29.97     14.36 o
  11   4   6        0.14        0.64     33.96 o
  12   4   6       34.88        1.92     17.67 o
  -9   5   6       26.25       32.92     14.79 o
  -8   5   6      147.69      108.54     12.10 o
  -7   5   6      307.37      324.66     13.33 o
  -6   5   6      569.01      505.00     15.27 o
  -5   5   6      594.26      555.95     16.26 o
  -4   5   6      912.05      951.74     15.74 o
  -3   5   6      945.14      936.88     12.36 o
  -2   5   6      602.10      668.28      9.87 o
  -1   5   6      861.26      783.13      9.69 o
   0   5   6       47.78       52.54      3.99 o
   1   5   6      773.21      739.39     10.75 o
   2   5   6     5127.82     5104.23     42.70 o
   3   5   6     5207.64     4886.20     36.62 o
   4   5   6     3999.41     4011.55     51.80 o
   5   5   6     2903.17     2662.75     44.92 o
   6   5   6     1356.47     1401.73     45.00 o
   7   5   6     1503.93     1486.24     49.30 o
   8   5   6      420.24      422.30     33.25 o
   9   5   6      388.90      331.95     20.21 o
  10   5   6      469.36      674.83     29.47 o
  11   5   6      270.71      219.06     39.85 o
  -9   6   6       21.47       17.42     11.14 o
  -8   6   6        2.78       -4.92     10.33 o
  -7   6   6        2.45       -7.44      7.44 o
  -6   6   6        4.04       -6.06      6.06 o
  -5   6   6      537.66      569.57     14.75 o
  -4   6   6     1433.19     1293.22     18.49 o
  -3   6   6     5465.96     5360.42     45.48 o
  -2   6   6     2141.72     1997.25     17.20 o
  -1   6   6      593.67      571.39      8.85 o
   0   6   6      277.14      334.31      8.23 o
   1   6   6      257.97      283.31     12.01 o
   2   6   6      803.28      862.93     16.22 o
   3   6   6     2260.38     2424.39     22.56 o
   4   6   6     3012.14     2604.06     44.14 o
   5   6   6    10019.40    10099.13    111.42 o
   6   6   6     1565.49     1547.27     48.34 o
   7   6   6     2065.67     1856.04    106.97 o
   8   6   6      833.26      880.40     63.11 o
  11   6   6      283.02      328.73     23.99 o
  -9   7   6      185.02      158.50     15.01 o
  -8   7   6      113.98      118.47     13.39 o
  -7   7   6       74.56       69.76     10.37 o
  -6   7   6      269.15      232.79     12.32 o
  -5   7   6       78.62       90.46      8.53 o
  -4   7   6       75.10       60.41      6.60 o
  -3   7   6        4.60       14.59      4.61 o
  -2   7   6       82.73       78.54      5.21 o
  -1   7   6      404.67      459.60      9.79 o
   0   7   6       97.09       63.25      5.76 o
   1   7   6      451.93      430.55     19.09 o
   2   7   6      177.52      220.37     10.80 o
   3   7   6      140.40      119.14      6.21 o
   4   7   6      347.46      304.85     18.14 o
   5   7   6     1144.05     1195.84     30.34 o
   6   7   6      849.03      673.64     35.45 o
   7   7   6     2601.37     2728.27     69.30 o
   8   7   6     1408.50     1304.11     51.07 o
  -8   8   6      305.82      236.05     17.59 o
  -7   8   6      105.16      135.85     12.06 o
  -6   8   6      310.37      262.83     13.41 o
  -5   8   6      533.74      534.28     15.78 o
  -4   8   6      287.26      300.75     13.58 o
  -3   8   6       27.05       36.21      5.63 o
  -2   8   6       28.76       15.13      4.36 o
  -1   8   6      331.61      422.94     12.55 o
   0   8   6       20.98       -0.04      4.99 o
   1   8   6       17.49       40.88      7.84 o
   2   8   6       67.80      102.21      8.24 o
   3   8   6      140.66      155.05      9.30 o
   4   8   6        2.28       -6.47      7.81 o
   5   8   6      140.79      128.77     13.56 o
   6   8   6      220.42      269.00     29.15 o
   7   8   6      339.82      215.43     28.35 o
   8   8   6      966.60     1120.44     49.47 o
   9   8   6     1133.70     1121.56     72.20 o
  -8   9   6      954.50     1074.73     28.87 o
  -7   9   6      536.69      468.49     20.34 o
  -6   9   6      328.91      323.47     14.57 o
  -5   9   6      386.09      417.98     15.41 o
  -4   9   6      386.77      386.88     14.74 o
  -3   9   6      983.43     1030.17     18.89 o
  -2   9   6      799.65      891.51     20.22 o
  -1   9   6      586.41      553.82     16.08 o
   0   9   6     1204.79     1269.22     26.13 o
   1   9   6      508.54      505.95     21.98 o
   2   9   6      355.58      280.80     13.25 o
   3   9   6      805.42     1020.78     20.16 o
   4   9   6      236.64      205.20     16.47 o
   5   9   6     2987.83     3145.00     73.85 o
   6   9   6      138.13      171.58     23.07 o
   7   9   6       55.26       43.33     20.06 o
   8   9   6       16.42       50.05     23.00 o
   9   9   6      208.09      198.96     40.11 o
  -7  10   6     1631.44     1634.83     30.69 o
  -6  10   6     1094.43     1170.18     29.97 o
  -5  10   6     1121.94      976.27     26.09 o
  -4  10   6      607.84      752.74     20.11 o
  -3  10   6      428.87      385.28     14.67 o
  -2  10   6      419.06      474.83     17.28 o
  -1  10   6      967.57     1013.61     19.31 o
   0  10   6     1669.08     1812.23     32.27 o
   1  10   6      568.59      585.52     18.95 o
   2  10   6      826.38     1086.01     24.04 o
   3  10   6     2329.68     2039.04     29.89 o
   4  10   6       49.74       76.34     10.56 o
   5  10   6     1423.89     1343.47     54.29 o
   6  10   6      339.49      312.48     30.44 o
   7  10   6      346.05      473.47     37.80 o
   8  10   6      293.11      251.19     31.14 o
   9  10   6       46.22       62.04     33.16 o
  -7  11   6      738.14      678.09     25.44 o
  -6  11   6      927.60      860.27     26.00 o
  -5  11   6     1386.95     1456.58     28.58 o
  -4  11   6     1089.01     1051.80     28.56 o
  -3  11   6      676.16      680.36     25.45 o
  -2  11   6      178.74      191.28     11.87 o
  -1  11   6      165.55      154.11     16.48 o
   0  11   6      889.82      947.41     25.28 o
   1  11   6     1645.57     1670.14     32.96 o
   2  11   6     1736.44     1653.39     29.15 o
   3  11   6     1857.41     1930.99     30.42 o
   4  11   6      558.16      554.61     19.66 o
   5  11   6      437.33      366.03     33.25 o
   6  11   6      278.91      384.98     41.18 o
   7  11   6      365.58      280.52     34.50 o
   8  11   6      518.83      531.12     58.30 o
  -6  12   6      314.72      259.96     17.07 o
  -5  12   6      630.30      607.15     21.63 o
  -4  12   6     1218.08     1126.60     27.96 o
  -3  12   6     1132.65     1332.27     35.67 o
  -2  12   6      597.36      559.58     18.17 o
  -1  12   6      157.35      226.56     21.44 o
   0  12   6        1.28        5.02      8.53 o
   1  12   6       31.59       37.64      9.77 o
   2  12   6      428.28      470.33     19.30 o
   3  12   6      361.97      401.11     29.33 o
   4  12   6     3094.53     2982.11     67.16 o
   5  12   6     1305.69     1481.71     78.89 o
   6  12   6     1196.48     1005.28     49.39 o
   7  12   6      638.44      701.71     48.34 o
  -4  13   6      171.26      146.33     17.05 o
  -3  13   6      352.41      313.83     17.98 o
  -2  13   6      596.52      658.52     28.41 o
  -1  13   6      560.53      537.66     25.12 o
   0  13   6      150.53      157.08     15.22 o
   1  13   6       64.46       77.13     11.61 o
   2  13   6      410.82      367.77     21.38 o
   3  13   6        5.15       10.82      9.45 o
   4  13   6      939.62      891.61     26.55 o
   5  13   6      112.51       78.82     17.44 o
   6  13   6      551.81      538.33     53.75 o
  -3  14   6       33.78       28.45      9.64 o
  -2  14   6       31.82       45.34     13.35 o
  -1  14   6      130.72      129.40     15.70 o
   0  14   6      213.53      217.08     19.32 o
   1  14   6      354.82      336.49     27.87 o
   2  14   6      377.80      386.10     23.29 o
   3  14   6       29.13       46.14     12.02 o
   4  14   6       39.96       50.11     11.49 o
   5  14   6      110.24      155.64     28.88 o
  -1 -12   7      403.55      360.32     29.40 o
   0 -12   7      277.20      275.84     24.90 o
   1 -12   7      592.12      466.48     27.04 o
   2 -12   7      369.70      385.51     21.31 o
   3 -12   7      398.33      373.65     24.91 o
   4 -12   7      253.13      189.71     15.84 o
  -3 -11   7        1.95       -8.70     15.15 o
  -2 -11   7        1.47        3.46     16.67 o
  -1 -11   7      186.55      184.71     14.69 o
   0 -11   7      377.53      303.91     21.31 o
   1 -11   7      328.55      360.55     22.62 o
   2 -11   7      163.92      167.47     13.03 o
   3 -11   7      513.45      409.04     19.12 o
   4 -11   7      639.74      665.84     28.72 o
   5 -11   7      531.28      370.22     32.37 o
   6 -11   7      352.77      427.08     24.07 o
  -5 -10   7      421.76      341.28     27.17 o
  -4 -10   7     1146.58     1251.21     43.94 o
  -3 -10   7     1195.35     1042.69     47.11 o
  -2 -10   7      509.36      509.38     21.18 o
  -1 -10   7      242.82      278.24     16.54 o
   0 -10   7       24.89        5.97     10.06 o
   1 -10   7       71.92       39.97     10.16 o
   2 -10   7      218.52      188.34     13.18 o
   3 -10   7       10.42       -8.74      8.74 o
   4 -10   7        0.92        7.09      9.09 o
   5 -10   7      119.62      145.33     13.04 o
   6 -10   7      581.91      580.87     24.07 o
   7 -10   7      246.72      232.96     18.12 o
   8 -10   7      443.38      557.84     57.76 o
  -6  -9   7      215.85      173.34     26.23 o
  -5  -9   7       93.99      113.95     22.99 o
  -4  -9   7       28.97       17.94     15.76 o
  -3  -9   7      501.93      464.29     35.03 o
  -2  -9   7     1055.58     1061.45     28.01 o
  -1  -9   7      925.57      874.11     23.86 o
   0  -9   7      547.28      715.62     20.12 o
   1  -9   7      395.62      382.21     15.90 o
   2  -9   7      101.43      118.77     10.18 o
   3  -9   7      147.18      129.49     10.97 o
   4  -9   7      626.36      670.78     21.25 o
   5  -9   7       25.22       23.56      8.50 o
   6  -9   7      206.84      169.11     13.69 o
   7  -9   7       15.05       37.21     11.77 o
   8  -9   7       23.39        4.74     12.00 o
  -6  -8   7      716.77      724.77     41.42 o
  -5  -8   7      665.20      536.56     37.22 o
  -4  -8   7      584.12      627.23     37.30 o
  -3  -8   7      761.52      827.44     24.07 o
  -2  -8   7      791.43      697.32     25.93 o
  -1  -8   7     1852.99     1995.35     31.71 o
   0  -8   7     2989.39     2807.52     32.65 o
   1  -8   7     3666.92     3559.21     38.00 o
   2  -8   7     2304.42     2312.43     28.73 o
   3  -8   7     1450.59     1311.50     22.47 o
   4  -8   7      356.36      381.56     14.95 o
   5  -8   7       64.36       56.89      8.60 o
   6  -8   7      119.42      116.77     11.49 o
   7  -8   7        2.44       10.84      8.45 o
   8  -8   7       23.36       -0.16     10.04 o
   9  -8   7        0.14      -12.61     12.61 o
  -7  -7   7       98.06      114.14     22.48 o
  -6  -7   7      265.13      252.85     27.70 o
  -5  -7   7      452.69      536.67     36.25 o
  -4  -7   7      533.36      465.76     19.48 o
  -3  -7   7      735.99      795.13     23.72 o
  -2  -7   7      639.47      624.41     16.24 o
  -1  -7   7      550.09      498.85     12.20 o
   0  -7   7      782.33      714.39     15.02 o
   1  -7   7     2815.20     2785.45     28.48 o
   2  -7   7     4713.41     4191.56     39.20 o
   3  -7   7     5356.63     5405.34     46.86 o
   4  -7   7     2421.16     2175.77     26.97 o
   5  -7   7     1181.22     1202.86     21.07 o
   6  -7   7      263.82      249.85     13.23 o
   7  -7   7        0.52        3.23      7.94 o
   8  -7   7       16.49        1.62      9.03 o
   9  -7   7       77.88       87.13     15.24 o
  10  -7   7        8.80       -2.11     12.60 o
  -8  -6   7       15.07      -17.76     17.76 o
  -7  -6   7        0.11        7.91     16.80 o
  -6  -6   7       10.15       21.16     15.93 o
  -5  -6   7        3.71       13.37      8.35 o
  -4  -6   7      231.56      247.77     17.76 o
  -3  -6   7      282.95      246.31     11.89 o
  -2  -6   7      673.30      718.05     13.34 o
  -1  -6   7      794.87      777.24     11.81 o
   0  -6   7     1091.37     1183.18     15.86 o
   1  -6   7     1861.69     1883.89     22.44 o
   2  -6   7     2119.05     2070.65     25.35 o
   3  -6   7     1881.65     1970.81     24.11 o
   4  -6   7     3646.61     3627.21     34.44 o
   5  -6   7     1247.41     1266.03     20.76 o
   6  -6   7     2781.42     2667.25     32.18 o
   7  -6   7     1186.48     1330.15     24.18 o
   8  -6   7       35.80       25.50      9.83 o
   9  -6   7      360.11      335.68     26.01 o
  10  -6   7        6.66       39.84     13.02 o
  -8  -5   7        6.34      -14.50     15.76 o
  -7  -5   7        7.74      -17.81     33.43 o
  -6  -5   7       28.87        8.39      8.71 o
  -5  -5   7       23.78       24.79      8.98 o
  -4  -5   7      162.50      153.91     10.50 o
  -3  -5   7      870.56      793.94     15.24 o
  -2  -5   7     1022.88     1000.86     13.27 o
  -1  -5   7      375.24      384.06      9.30 o
   0  -5   7      602.11      607.93     10.26 o
   1  -5   7      124.44      142.12      6.81 o
   2  -5   7      578.31      608.61     13.29 o
   3  -5   7      889.02      874.66     16.04 o
   4  -5   7     3498.15     3702.73     33.55 o
   5  -5   7     1697.28     1607.92     22.01 o
   6  -5   7     3153.97     3408.37     35.36 o
   7  -5   7     2045.35     1850.26     26.80 o
   8  -5   7      703.28      822.78     25.22 o
   9  -5   7      577.47      573.19     25.37 o
  10  -5   7       92.60       85.44     16.73 o
  11  -5   7       79.46      108.49     20.59 o
  -9  -4   7       93.26       54.01     25.14 o
  -8  -4   7      102.27      138.23     24.55 o
  -7  -4   7        0.27        7.38      8.79 o
  -6  -4   7       31.12       61.78     10.05 o
  -5  -4   7       55.79       61.39      8.29 o
  -4  -4   7      130.98       88.68      6.85 o
  -3  -4   7       15.31       38.52      4.53 o
  -2  -4   7       26.55       22.55      4.13 o
  -1  -4   7       37.69       31.61      3.84 o
   0  -4   7      197.05      186.39      6.17 o
   1  -4   7      251.79      218.33      7.90 o
   2  -4   7      314.78      304.39      9.85 o
   3  -4   7       62.03       73.00      6.10 o
   4  -4   7       24.58       17.76      4.72 o
   5  -4   7      395.27      432.63     12.34 o
   6  -4   7     1139.58     1058.60     18.85 o
   7  -4   7     1533.49     1646.23     26.83 o
   8  -4   7     1060.39      993.25     25.11 o
   9  -4   7      561.26      532.57     45.62 o
  10  -4   7      580.54      727.33     42.09 o
  11  -4   7      184.24      114.17     20.61 o
  -9  -3   7      828.78      981.78     50.85 o
  -8  -3   7      430.63      387.30     20.26 o
  -7  -3   7      333.69      331.40     26.71 o
  -6  -3   7      152.10      176.11     12.57 o
  -5  -3   7       42.52       27.05      6.38 o
  -4  -3   7      395.16      506.30     10.85 o
  -3  -3   7      504.78      412.00      8.89 o
  -2  -3   7     2122.09     2293.48     17.80 o
  -1  -3   7     2892.83     2820.39     18.89 o
   0  -3   7      788.51      750.57     10.46 o
   1  -3   7      171.96      219.57      6.48 o
   2  -3   7      400.20      304.82      8.38 o
   3  -3   7      556.41      491.05      9.68 o
   4  -3   7      116.03       98.71      5.71 o
   5  -3   7      602.92      539.08     11.99 o
   6  -3   7       98.25      110.22      6.59 o
   7  -3   7       76.62       76.78      6.91 o
   8  -3   7     2376.99     2351.66     36.91 o
   9  -3   7      312.92      346.90     19.76 o
  10  -3   7      921.60      740.40     27.54 o
  11  -3   7      786.34     1000.15     30.06 o
  -9  -2   7     1173.91     1305.34     32.80 o
  -8  -2   7      446.75      417.49     30.11 o
  -7  -2   7      801.13      862.16     22.28 o
  -6  -2   7      530.45      512.25     22.35 o
  -5  -2   7      610.34      734.89     12.58 o
  -4  -2   7       41.77       27.44      4.24 o
  -3  -2   7      731.93      713.78     10.46 o
  -2  -2   7      443.58      435.14      8.43 o
  -1  -2   7     4538.83     4441.11     27.91 o
   0  -2   7     8799.35     9291.06     53.24 o
   1  -2   7    10921.43    11293.83     53.11 o
   2  -2   7     1328.55     1471.27     13.99 o
   3  -2   7     1170.07     1123.18     12.11 o
   4  -2   7     1152.18     1360.95     14.11 o
   5  -2   7       56.63       50.61      4.54 o
   6  -2   7       13.50       12.16      4.12 o
   7  -2   7      457.33      420.52     19.59 o
   8  -2   7        0.95       -0.43      7.55 o
   9  -2   7       13.11        8.69      8.70 o
  10  -2   7      437.01      441.78     19.92 o
  11  -2   7      492.71      406.90     36.25 o
  12  -2   7      415.43      406.66     55.62 o
  -9  -1   7      327.21      442.74     28.36 o
  -8  -1   7      581.89      532.95     22.64 o
  -7  -1   7     1727.67     1888.40     29.41 o
  -6  -1   7     1593.71     1682.70     22.85 o
  -5  -1   7     1807.65     1667.63     23.69 o
  -4  -1   7      648.30      792.41     12.38 o
  -3  -1   7      649.68      622.64     10.03 o
  -2  -1   7       97.02      123.38      5.64 o
  -1  -1   7     1331.98     1127.50     13.12 o
   0  -1   7       45.38       73.05      4.71 o
   1  -1   7     2252.20     1843.70     15.05 o
   2  -1   7     5587.29     6014.46     32.02 o
   3  -1   7     6590.87     6350.17     33.31 o
   4  -1   7     3449.34     3564.97     22.23 o
   5  -1   7     2628.02     2517.33     18.70 o
   6  -1   7      315.83      288.51     10.62 o
   7  -1   7      126.25      158.28     10.75 o
   8  -1   7        4.57       25.84     11.50 o
   9  -1   7        8.33       25.34     22.20 o
  10  -1   7       71.26       59.53     18.69 o
  11  -1   7        0.07       -4.15     17.76 o
  12  -1   7       43.76       45.65     26.47 o
  -9   0   7       54.79       29.51     12.43 o
  -8   0   7       94.62      137.61     12.61 o
  -7   0   7       92.36       41.62      9.68 o
  -6   0   7      959.28      900.88     16.94 o
  -5   0   7     1656.22     1684.87     19.24 o
  -4   0   7     2792.74     2510.97     20.44 o
  -3   0   7     1141.94     1222.38     13.48 o
  -2   0   7     1787.25     1778.84     15.62 o
  -1   0   7      105.15      146.52      5.83 o
   0   0   7     4144.49     4017.60     25.15 o
   1   0   7     2681.83     3126.23     20.08 o
   2   0   7     3590.63     3281.39     20.50 o
   3   0   7     6937.24     7145.08     35.67 o
   4   0   7     7497.42     7298.76     38.72 o
   5   0   7     4607.53     4573.14     31.17 o
   6   0   7     3623.88     3537.57     31.31 o
   7   0   7       49.59       49.80     10.68 o
   8   0   7     1979.23     2064.01     51.54 o
   9   0   7       94.15      100.82     20.06 o
  10   0   7       77.31       69.80     19.10 o
  11   0   7      243.20      279.55     29.12 o
  12   0   7       66.73       58.77     23.24 o
  -9   1   7       21.57       -6.43     10.39 o
  -8   1   7       55.04       27.13      7.85 o
  -7   1   7       32.99       32.80      7.54 o
  -6   1   7      138.59      122.91      7.93 o
  -5   1   7       56.66       19.74      5.51 o
  -4   1   7     1380.40     1271.53     15.77 o
  -3   1   7      430.94      439.40      9.74 o
  -2   1   7     1654.90     1467.80     15.32 o
  -1   1   7      215.56      243.52      7.22 o
   0   1   7      575.81      467.44      7.47 o
   1   1   7        5.29       10.88      2.67 o
   2   1   7      893.34      789.12      8.93 o
   3   1   7     1503.31     1599.68     13.62 o
   4   1   7     1145.84      997.72     11.34 o
   5   1   7     1514.62     1459.91     16.05 o
   6   1   7     6623.69     6205.18     58.17 o
   7   1   7      830.07      775.74     25.52 o
   8   1   7     2739.26     2654.78     56.59 o
   9   1   7      478.73      371.72     27.16 o
  10   1   7      304.97      347.09     28.13 o
  11   1   7      207.79      148.95     23.96 o
  12   1   7      134.33      174.88     26.64 o
  -9   2   7      218.51      224.61     14.43 o
  -8   2   7       14.56       -3.73      8.06 o
  -7   2   7       17.75       -5.76      6.82 o
  -6   2   7        0.89       -2.53      5.62 o
  -5   2   7        1.90       -4.20      4.77 o
  -4   2   7        9.84       10.08      4.60 o
  -3   2   7      212.82      146.08      6.51 o
  -2   2   7       39.49       49.98      4.37 o
  -1   2   7      235.49      133.01      5.16 o
   0   2   7       75.68       78.94      4.28 o
   1   2   7      209.73      258.47      5.83 o
   2   2   7        0.57       10.46      2.68 o
   3   2   7      899.41      964.27     11.44 o
   4   2   7      668.43      764.21     21.54 o
   5   2   7     1835.12     1771.86     25.20 o
   6   2   7     2471.27     2496.29     36.60 o
   7   2   7     1998.35     1740.99     31.69 o
   8   2   7     2376.38     2517.55     52.47 o
   9   2   7     1769.58     1857.31     48.51 o
  10   2   7     1012.89      971.00     39.24 o
  11   2   7      501.01      671.71    102.96 o
  12   2   7      284.95      303.39     30.81 o
  -9   3   7      899.58      901.14     24.76 o
  -8   3   7      799.46      922.58     23.79 o
  -7   3   7      400.83      380.10     14.67 o
  -6   3   7      235.34      215.83      9.78 o
  -5   3   7      170.32      197.77      9.39 o
  -4   3   7      141.65      106.66      6.41 o
  -3   3   7       65.29       71.47      4.94 o
  -2   3   7      531.65      581.61     11.07 o
  -1   3   7        0.91       15.55      3.07 o
   0   3   7        0.48       23.66      3.07 o
   1   3   7     1726.55     1681.16     12.82 o
   2   3   7     1052.34     1324.22     14.18 o
   3   3   7       35.59       50.33      6.50 o
   4   3   7        6.04       19.63      4.60 o
   5   3   7       16.58       31.37      5.89 o
   6   3   7      211.56      297.66     14.20 o
   7   3   7     2222.79     2444.20     63.38 o
   8   3   7      946.48      803.01     26.02 o
   9   3   7     2126.27     2125.13     98.68 o
  10   3   7     1774.94     1946.83     50.61 o
  11   3   7      550.94      584.51     78.35 o
  12   3   7      369.69      339.08     32.36 o
  -9   4   7     1377.05     1725.28     38.09 o
  -8   4   7     1644.23     1533.83     29.51 o
  -7   4   7     1208.08     1322.90     22.54 o
  -6   4   7     1519.49     1573.27     24.21 o
  -5   4   7      722.96      689.76     14.51 o
  -4   4   7      675.08      702.01     13.12 o
  -3   4   7      505.21      477.11     10.74 o
  -2   4   7      435.87      490.38      8.97 o
  -1   4   7     2257.64     2141.63     17.24 o
   0   4   7     1609.52     1898.84     15.02 o
   1   4   7     1671.98     1567.94     15.27 o
   2   4   7        5.57       10.03      4.43 o
   3   4   7       66.65       78.27      6.46 o
   4   4   7      302.55      270.12      8.75 o
   5   4   7        5.41       -2.73      3.68 o
   6   4   7     1307.79     1154.27     22.80 o
   7   4   7       57.17       23.33      7.90 o
   8   4   7      162.32      113.69     11.58 o
   9   4   7       32.05       53.43     12.84 o
  10   4   7      809.10      758.69     89.32 o
  11   4   7      658.68      799.99     37.59 o
  12   4   7      466.79      423.35     32.46 o
  -9   5   7      387.12      350.65     18.86 o
  -8   5   7     1594.40     1734.75     30.43 o
  -7   5   7     2230.35     2329.54     31.78 o
  -6   5   7     3814.28     3720.08     36.90 o
  -5   5   7     1723.71     1879.35     23.79 o
  -4   5   7      722.14      725.93     13.90 o
  -3   5   7      101.07      109.50      6.45 o
  -2   5   7      104.47      123.66      5.68 o
  -1   5   7      558.03      581.17      9.19 o
   0   5   7     1695.64     1637.80     13.91 o
   1   5   7     1935.20     1958.05     18.31 o
   2   5   7     1458.98     1397.01     24.44 o
   3   5   7     3019.43     3226.85     31.95 o
   4   5   7      855.22      769.97     12.54 o
   5   5   7       45.98       63.00      5.87 o
   6   5   7     1063.45     1064.28     42.37 o
   7   5   7      235.49      260.87     17.23 o
   8   5   7      160.50      177.83     14.20 o
   9   5   7       70.29      105.12     14.31 o
  10   5   7        9.51      -15.68     21.13 o
  11   5   7       54.92       37.74     15.61 o
  -9   6   7       79.45       61.63     13.08 o
  -8   6   7      289.66      310.53     16.86 o
  -7   6   7      414.26      361.54     15.38 o
  -6   6   7     1862.39     2029.46     28.56 o
  -5   6   7     2071.57     1854.99     23.83 o
  -4   6   7     1120.34     1232.24     18.51 o
  -3   6   7      109.41      128.63      7.46 o
  -2   6   7       60.96       65.03      4.86 o
  -1   6   7      134.94      159.51      5.73 o
   0   6   7      797.95      834.32     12.59 o
   1   6   7      966.38     1016.79     21.37 o
   2   6   7     2132.24     2312.58     33.21 o
   3   6   7     2061.38     1937.95     27.85 o
   4   6   7     4432.84     4562.66     40.06 o
   5   6   7     6181.65     5924.66     63.10 o
   6   6   7      499.99      462.69     33.08 o
   7   6   7     1073.52     1086.46     46.53 o
   8   6   7      673.68      552.96     38.90 o
   9   6   7      378.26      310.27     23.81 o
  10   6   7      468.22      568.00     39.58 o
  11   6   7      156.70      148.42     23.80 o
  -8   7   7       26.20       -4.56      9.17 o
  -7   7   7      163.57      162.11     13.26 o
  -6   7   7      148.40      116.90     10.68 o
  -5   7   7     1065.64     1065.49     21.44 o
  -4   7   7     1659.21     1610.12     25.94 o
  -3   7   7     2146.51     1985.17     22.35 o
  -2   7   7     2633.03     2768.26     22.45 o
  -1   7   7     2581.51     2342.69     21.83 o
   0   7   7     1420.07     1552.73     18.98 o
   1   7   7      605.49      550.39     16.58 o
   2   7   7      840.37      835.12     18.73 o
   3   7   7     1202.34     1226.36     21.42 o
   4   7   7      219.66      225.73     13.26 o
   5   7   7     2231.15     2085.93     42.41 o
   6   7   7      489.25      598.85     35.54 o
   7   7   7     2817.87     2445.12     67.09 o
   8   7   7      999.22      984.28     46.88 o
   9   7   7      234.97      202.14     39.04 o
  -8   8   7      289.36      290.25     19.38 o
  -7   8   7       37.24       24.71     10.60 o
  -6   8   7      221.28      224.04     12.30 o
  -5   8   7       70.81       56.18     10.34 o
  -4   8   7       81.03       52.68      7.89 o
  -3   8   7      164.79      195.37     10.61 o
  -2   8   7     1264.90     1093.92     15.26 o
  -1   8   7     3517.31     3725.83     40.04 o
   0   8   7     2420.45     2184.70     25.52 o
   1   8   7     1303.57     1290.25     24.60 o
   2   8   7      324.10      356.59     14.57 o
   3   8   7      190.13      166.02     10.31 o
   4   8   7      385.02      435.30     17.42 o
   5   8   7     3530.56     3634.19     58.91 o
   6   8   7     1012.07      903.77     42.69 o
   7   8   7     1432.77     1502.50     54.62 o
   8   8   7     1622.79     1699.00     59.90 o
   9   8   7      845.72      921.13     55.89 o
  -7   9   7      212.61      207.86     14.79 o
  -6   9   7      173.21      178.75     12.32 o
  -5   9   7      294.28      235.28     13.35 o
  -4   9   7      143.62      151.72     11.75 o
  -3   9   7       51.43       59.54      8.27 o
  -2   9   7        6.31        0.33      6.07 o
  -1   9   7      338.21      323.93     13.94 o
   0   9   7      804.81      717.86     23.68 o
   1   9   7      634.97      719.51     24.64 o
   2   9   7      335.50      225.97     12.91 o
   3   9   7      149.84      236.98     12.70 o
   4   9   7       41.78       28.64      8.33 o
   5   9   7       86.50      107.96     14.65 o
   6   9   7      320.00      308.11     30.02 o
   7   9   7      546.58      572.98     41.22 o
   8   9   7      461.23      406.66     36.16 o
   9   9   7      925.97      931.35     80.49 o
  -7  10   7     1373.98     1526.25     30.53 o
  -6  10   7      484.64      385.37     21.73 o
  -5  10   7      276.45      352.57     17.30 o
  -4  10   7      350.92      288.03     14.65 o
  -3  10   7      432.65      457.50     18.78 o
  -2  10   7      476.40      498.60     18.11 o
  -1  10   7      245.36      261.86     12.07 o
   0  10   7        0.12        0.97      8.91 o
   1  10   7       81.65       51.55      9.70 o
   2  10   7      164.78      238.37     13.79 o
   3  10   7        2.60       -6.29      6.56 o
   4  10   7      295.20      316.28     14.01 o
   5  10   7      377.29      363.54     43.05 o
   6  10   7        1.60      -15.31     15.31 o
   7  10   7        6.88       33.66     17.58 o
   8  10   7       13.45      -29.15     29.15 o
   9  10   7      641.75      694.78     83.97 o
  -6  11   7      697.54      659.89     23.99 o
  -5  11   7      524.43      444.99     19.27 o
  -4  11   7     1181.44     1164.18     28.22 o
  -3  11   7      563.92      629.81     25.47 o
  -2  11   7      760.15      693.60     23.61 o
  -1  11   7      909.70      990.25     54.05 o
   0  11   7      477.24      509.23     24.80 o
   1  11   7      353.09      380.38     22.96 o
   2  11   7      212.92      256.82     14.98 o
   3  11   7      142.02      128.03     11.11 o
   4  11   7      113.63      146.41     13.39 o
   5  11   7       78.42       97.15     21.68 o
   6  11   7       13.15        6.65     16.97 o
   7  11   7      166.25      220.14     30.19 o
   8  11   7      458.20      497.33     42.54 o
  -5  12   7     1314.70     1310.76     32.26 o
  -4  12   7     1411.00     1528.06     32.45 o
  -3  12   7      773.27      739.95     27.59 o
  -2  12   7      662.69      786.55     20.63 o
  -1  12   7      764.48      703.73     26.01 o
   0  12   7      846.53      858.59     29.52 o
   1  12   7      786.72      848.22     24.94 o
   2  12   7      766.82      755.49     36.18 o
   3  12   7      597.50      676.93     24.21 o
   4  12   7      612.07      650.53     22.96 o
   5  12   7      352.86      316.32     33.28 o
   6  12   7      259.10      327.91     37.97 o
   7  12   7      125.39       96.23     24.12 o
  -4  13   7      803.83      780.10     32.07 o
  -3  13   7     2011.51     1919.66     33.46 o
  -2  13   7     1737.87     1706.91     39.87 o
  -1  13   7      859.16      806.18     29.71 o
   0  13   7      529.34      610.42     34.84 o
   1  13   7      343.95      321.60     19.07 o
   2  13   7      508.24      548.38     25.28 o
   3  13   7      349.43      395.34     21.61 o
   4  13   7     1170.66     1217.53     39.06 o
   5  13   7      191.77      193.49     19.83 o
   6  13   7      265.88      322.18     56.16 o
  -2  14   7      968.03      937.15     32.88 o
  -1  14   7      999.21     1124.30     33.71 o
   0  14   7      779.53      798.61     28.75 o
   1  14   7      373.43      406.62     24.62 o
   2  14   7      251.63      250.23     19.88 o
   3  14   7       56.66       61.92     13.17 o
   4  14   7      654.94      617.82     30.72 o
  -2 -11   8      499.15      440.54     92.79 o
  -1 -11   8      437.33      468.23     29.15 o
   0 -11   8      585.09      569.17     28.38 o
   1 -11   8      348.28      313.60     23.87 o
   2 -11   8      661.89      607.25     26.03 o
   3 -11   8     1659.82     1824.60     34.63 o
   4 -11   8     2561.62     2360.55     44.00 o
   5 -11   8     1628.70     1757.84     56.73 o
  -4 -10   8       13.55       64.18     29.95 o
  -3 -10   8        9.26       21.03     18.43 o
  -2 -10   8      119.09      124.26     14.11 o
  -1 -10   8      235.33      286.35     20.14 o
   0 -10   8      474.08      382.46     23.33 o
   1 -10   8      658.60      732.63     21.42 o
   2 -10   8      521.86      487.96     19.85 o
   3 -10   8       90.79       60.52     10.88 o
   4 -10   8       97.47      148.30     15.25 o
   5 -10   8      543.39      509.87     20.86 o
   6 -10   8      943.82      817.52     28.12 o
   7 -10   8      847.74     1008.12     33.94 o
  -5  -9   8        0.08       18.01     17.96 o
  -4  -9   8       96.83      142.50     29.93 o
  -3  -9   8      196.60      193.49     14.11 o
  -2  -9   8      162.91      121.85     16.29 o
  -1  -9   8       64.12      147.02     15.31 o
   0  -9   8        9.56       47.21     10.56 o
   1  -9   8      130.00      110.98     10.82 o
   2  -9   8      257.51      244.82     14.86 o
   3  -9   8      712.50      830.56     21.80 o
   4  -9   8      621.40      533.91     20.09 o
   5  -9   8      223.32      203.22     19.68 o
   6  -9   8      530.77      586.39     22.28 o
   7  -9   8      489.06      334.72     20.23 o
   8  -9   8     1124.12     1354.62     43.77 o
  -6  -8   8      197.51      197.11     28.46 o
  -5  -8   8        0.64       -3.53     15.31 o
  -4  -8   8        0.35       -3.56     10.81 o
  -3  -8   8       20.06       26.77      9.15 o
  -2  -8   8      495.29      580.37     31.57 o
  -1  -8   8      489.15      416.05     22.52 o
   0  -8   8      913.12      912.31     19.84 o
   1  -8   8      159.15      200.17     11.49 o
   2  -8   8        1.06        4.94      6.71 o
   3  -8   8       73.92       38.08      8.05 o
   4  -8   8       84.65      100.85      9.59 o
   5  -8   8       71.30       56.86      9.48 o
   6  -8   8      367.13      309.93     16.64 o
   7  -8   8       56.03       71.80     12.48 o
   8  -8   8       70.85       58.04     12.21 o
   9  -8   8      984.95     1058.85     43.17 o
  -6  -7   8      986.88     1243.86     51.88 o
  -5  -7   8      354.93      243.47     15.30 o
  -4  -7   8      288.88      306.42     18.77 o
  -3  -7   8       16.35       19.19     12.89 o
  -2  -7   8      253.67      247.48     19.39 o
  -1  -7   8      298.40      294.16     12.74 o
   0  -7   8      792.44      797.47     17.28 o
   1  -7   8      607.88      547.32     14.27 o
   2  -7   8     1049.80     1248.46     24.47 o
   3  -7   8      284.80      253.36     12.32 o
   4  -7   8      339.66      353.77     16.05 o
   5  -7   8       22.11       16.12      7.61 o
   6  -7   8       46.08       67.09      9.55 o
   7  -7   8      196.81      152.86     13.34 o
   8  -7   8      131.57      120.95     13.78 o
   9  -7   8      199.32      242.58     19.71 o
  10  -7   8       80.99       97.88     27.81 o
  -7  -6   8      451.13      477.57     38.87 o
  -6  -6   8      881.82      910.10     45.64 o
  -5  -6   8     1451.26     1498.03     32.49 o
  -4  -6   8     1115.32     1070.20     32.81 o
  -3  -6   8      715.12      663.69     18.70 o
  -2  -6   8      408.18      432.32     15.76 o
  -1  -6   8      535.35      533.96     13.69 o
   0  -6   8      890.91      851.99     15.41 o
   1  -6   8     1513.05     1579.54     20.48 o
   2  -6   8     1833.05     1849.68     25.46 o
   3  -6   8     2586.12     2477.16     30.04 o
   4  -6   8     1801.99     1812.32     24.71 o
   5  -6   8      873.34      756.09     25.15 o
   6  -6   8      827.21      930.99     20.95 o
   7  -6   8      116.47       64.48      9.99 o
   8  -6   8        2.12       -4.35      9.96 o
   9  -6   8      134.54      133.63     15.26 o
  10  -6   8      196.89      196.79     17.37 o
  -7  -5   8      399.38      530.70     44.12 o
  -6  -5   8      268.05      246.93     17.16 o
  -5  -5   8      614.95      651.76     23.89 o
  -4  -5   8      199.38      205.25     11.08 o
  -3  -5   8      575.60      570.95     15.19 o
  -2  -5   8      103.35      118.94      8.59 o
  -1  -5   8     1051.32     1083.24     16.09 o
   0  -5   8      127.89      150.73      7.84 o
   1  -5   8      749.03      771.55     14.64 o
   2  -5   8      513.23      505.28     13.80 o
   3  -5   8     3511.42     3653.21     33.96 o
   4  -5   8     5214.13     4978.77     41.65 o
   5  -5   8     4156.78     4208.48     40.43 o
   6  -5   8     2367.35     2123.51     28.43 o
   7  -5   8     1634.36     1859.41     29.17 o
   8  -5   8       36.89        8.08      9.76 o
   9  -5   8      655.88      631.88     24.27 o
  10  -5   8       58.69        7.24     15.90 o
  11  -5   8       80.07       46.12     19.11 o
  -8  -4   8       51.35      105.81     25.94 o
  -7  -4   8      207.45      195.96     16.29 o
  -6  -4   8       22.77       24.01     10.17 o
  -5  -4   8      107.24      115.49     11.74 o
  -4  -4   8       22.62       19.53      5.63 o
  -3  -4   8      456.01      494.59     13.77 o
  -2  -4   8      451.68      436.04     11.90 o
  -1  -4   8     1127.79     1174.05     15.21 o
   0  -4   8     1469.54     1449.45     15.83 o
   1  -4   8      624.73      621.02     12.96 o
   2  -4   8      190.46      228.65      9.67 o
   3  -4   8      729.82      778.48     15.21 o
   4  -4   8      672.13      748.16     15.34 o
   5  -4   8     1787.81     1746.97     27.99 o
   6  -4   8     3172.19     3340.95     34.55 o
   7  -4   8     2519.69     2370.10     33.62 o
   8  -4   8      829.92      795.22     24.02 o
   9  -4   8     1022.98     1240.50     35.43 o
  10  -4   8      272.92      160.91     26.58 o
  11  -4   8       68.06       97.15     20.46 o
  -8  -3   8       77.98       95.19     16.29 o
  -7  -3   8       32.93       20.04     13.09 o
  -6  -3   8       44.22       46.72     15.36 o
  -5  -3   8       24.78       -5.25      5.25 o
  -4  -3   8        8.89       23.76      6.08 o
  -3  -3   8        0.87        0.26      4.54 o
  -2  -3   8      858.23      828.32     15.01 o
  -1  -3   8     1756.50     1711.57     16.67 o
   0  -3   8     3423.40     3326.14     22.88 o
   1  -3   8     1245.32     1334.32     14.72 o
   2  -3   8     1425.01     1412.91     15.93 o
   3  -3   8       27.36       42.55      4.70 o
   4  -3   8      834.07      827.11     13.04 o
   5  -3   8      391.99      478.49     12.81 o
   6  -3   8      759.12      724.67     14.98 o
   7  -3   8     2015.42     2024.56     26.87 o
   8  -3   8     5317.80     5299.67     67.80 o
   9  -3   8     1310.95     1057.60     36.27 o
  10  -3   8     1257.25     1500.66     35.45 o
  11  -3   8      315.89      251.51     18.14 o
  -8  -2   8      348.34      297.71     24.41 o
  -7  -2   8      114.99      106.28     16.56 o
  -6  -2   8        7.24       19.04      6.96 o
  -5  -2   8       42.61       18.61      6.21 o
  -4  -2   8       12.40       -0.59      4.44 o
  -3  -2   8       87.41       81.73      5.99 o
  -2  -2   8        0.15       -0.08      3.55 o
  -1  -2   8        0.64        7.34      3.68 o
   0  -2   8      155.37      134.86      6.16 o
   1  -2   8       90.02       93.13      4.91 o
   2  -2   8       52.24       41.87      3.90 o
   3  -2   8      315.69      365.47      7.97 o
   4  -2   8       49.67       48.84      4.29 o
   5  -2   8      197.09      191.36      7.17 o
   6  -2   8      415.29      474.84     13.58 o
   7  -2   8       79.57       81.76      9.82 o
   8  -2   8      891.00      920.34     23.32 o
   9  -2   8      103.36      134.08     13.54 o
  10  -2   8     1742.85     1665.59     28.73 o
  11  -2   8     1077.56     1163.96     54.60 o
  -9  -1   8     1102.35     1174.84     42.36 o
  -8  -1   8     1963.72     2062.36     64.78 o
  -7  -1   8     2946.07     3126.58     37.68 o
  -6  -1   8     1113.04     1130.40     20.29 o
  -5  -1   8      518.31      541.28     14.04 o
  -4  -1   8       69.45       93.15      7.19 o
  -3  -1   8      244.85      261.25      8.70 o
  -2  -1   8      332.73      349.56      8.98 o
  -1  -1   8       17.51       23.32      4.12 o
   0  -1   8     1839.98     1707.29     16.69 o
   1  -1   8      840.10     1062.75     11.61 o
   2  -1   8      988.83      800.33      9.98 o
   3  -1   8      221.27      281.70      7.10 o
   4  -1   8       56.34       43.90      3.86 o
   5  -1   8      174.02      211.65      6.27 o
   6  -1   8       24.34       46.60      5.96 o
   7  -1   8        4.16       20.94      6.15 o
   8  -1   8      839.90      853.86     22.46 o
   9  -1   8      174.24      158.32     22.46 o
  10  -1   8      339.25      314.46     51.61 o
  11  -1   8      613.94      614.86     46.80 o
  12  -1   8      756.51      828.07    133.98 o
  -9   0   8      489.37      610.96     30.26 o
  -8   0   8      528.40      502.48     19.38 o
  -7   0   8      815.15      897.55     20.08 o
  -6   0   8     1282.24     1370.99     21.23 o
  -5   0   8     2236.51     2170.75     23.04 o
  -4   0   8      856.23     1051.80     15.76 o
  -3   0   8      575.07      661.18     13.41 o
  -2   0   8      212.89      213.48      7.64 o
  -1   0   8      272.87      283.36      8.32 o
   0   0   8      107.88      127.58      5.79 o
   1   0   8      940.92      823.07     10.00 o
   2   0   8     2176.40     2324.92     17.45 o
   3   0   8     1917.24     1948.89     15.59 o
   4   0   8     1520.73     1510.24     14.19 o
   5   0   8     1144.02     1179.74     14.67 o
   6   0   8      268.64      238.03     10.16 o
   7   0   8       78.87       74.16      9.25 o
   8   0   8      659.59      709.44     34.32 o
   9   0   8        0.50        7.01     14.36 o
  10   0   8        0.57      -13.80     13.80 o
  11   0   8        1.07      -17.38     17.38 o
  12   0   8      166.73      198.66     29.11 o
  -9   1   8       92.25       75.78     12.65 o
  -8   1   8      327.86      325.39     14.81 o
  -7   1   8      626.56      686.50     17.95 o
  -6   1   8     1340.89     1257.26     18.99 o
  -5   1   8     1822.16     2049.50     21.85 o
  -4   1   8     4303.04     4111.35     31.13 o
  -3   1   8     4814.73     4649.55     31.16 o
  -2   1   8     1924.38     2157.07     19.09 o
  -1   1   8     1787.26     1632.26     15.23 o
   0   1   8       77.05      103.57      4.65 o
   1   1   8      921.98      884.02     10.39 o
   2   1   8      809.90      807.35      9.80 o
   3   1   8     2885.38     2722.54     18.91 o
   4   1   8     1718.71     1726.49     18.02 o
   5   1   8     2297.39     2117.69     21.32 o
   6   1   8     2910.40     2943.06     37.01 o
   7   1   8      278.30      268.63     19.80 o
   8   1   8     1274.97     1264.02     52.41 o
   9   1   8       59.44      124.72     19.28 o
  10   1   8       63.54       26.13     16.25 o
  11   1   8      139.26      138.35     23.45 o
  12   1   8       20.04       23.44     19.83 o
  -9   2   8       44.34       41.60     10.12 o
  -8   2   8      155.03      167.73     12.40 o
  -7   2   8       34.62       37.32     12.35 o
  -6   2   8      687.16      696.37     16.61 o
  -5   2   8      178.96      137.69      8.85 o
  -4   2   8     2192.62     2088.16     21.43 o
  -3   2   8     1556.42     1466.30     18.52 o
  -2   2   8     3293.68     3004.88     23.95 o
  -1   2   8     4460.95     4525.22     27.72 o
   0   2   8     1778.85     1937.41     18.09 o
   1   2   8      509.59      424.89      7.50 o
   2   2   8      839.81      889.80     10.13 o
   3   2   8      685.76      683.76     10.06 o
   4   2   8     2023.04     1943.36     18.44 o
   5   2   8     3048.19     3182.18     36.94 o
   6   2   8     4112.12     3663.58     47.94 o
   7   2   8      886.25      966.54     25.38 o
   8   2   8     1359.06     1290.22     71.18 o
   9   2   8      190.67      174.05     20.78 o
  10   2   8      160.38      184.52     25.94 o
  11   2   8      374.01      393.37     31.96 o
  12   2   8      183.94      219.44     27.92 o
  -9   3   8       11.82       21.54      9.44 o
  -8   3   8        7.91       -0.49      9.12 o
  -7   3   8       80.06       64.36      8.85 o
  -6   3   8        0.03       -5.29      6.06 o
  -5   3   8       13.16       -5.36      5.36 o
  -4   3   8      338.23      278.35     10.33 o
  -3   3   8      764.87      698.53     13.39 o
  -2   3   8     2368.78     2270.67     20.94 o
  -1   3   8     2139.38     2136.24     16.89 o
   0   3   8     2854.03     2558.72     17.88 o
   1   3   8      367.81      402.24      7.20 o
   2   3   8      438.01      359.96      7.96 o
   3   3   8      134.57      130.83      5.92 o
   4   3   8      228.28      256.08     10.64 o
   5   3   8      351.76      258.75     12.58 o
   6   3   8     1194.29     1367.41     27.49 o
   7   3   8     2286.24     1979.93     34.55 o
   8   3   8     2269.88     2184.12     38.40 o
   9   3   8     1937.53     1890.76     64.45 o
  10   3   8      995.48      921.99     39.31 o
  11   3   8      210.37      338.81     42.52 o
  12   3   8      293.23      321.40     30.57 o
  -9   4   8      541.17      403.38     19.51 o
  -8   4   8      485.98      561.65     30.73 o
  -7   4   8       33.36       18.74      7.88 o
  -6   4   8       88.88       70.73      8.20 o
  -5   4   8        9.04       -5.81      5.81 o
  -4   4   8      134.31      124.03      7.68 o
  -3   4   8        0.64        5.00      4.12 o
  -2   4   8       89.08       64.97      5.34 o
  -1   4   8      402.55      394.79      8.66 o
   0   4   8     1370.53     1429.33     13.63 o
   1   4   8     2171.44     1955.43     17.32 o
   2   4   8     1049.37     1066.50     13.64 o
   3   4   8      780.96      800.02     18.55 o
   4   4   8      507.81      489.51     15.07 o
   5   4   8      368.43      424.28     14.77 o
   6   4   8        1.22        5.60      7.31 o
   7   4   8     1281.11     1294.53     33.44 o
   8   4   8      233.32      265.63     16.60 o
   9   4   8      731.19      696.34     48.14 o
  10   4   8     1965.39     2365.57     55.50 o
  11   4   8      639.33      508.83     40.11 o
  -8   5   8     1756.92     1836.26     31.51 o
  -7   5   8     1336.73     1295.01     25.10 o
  -6   5   8     2000.69     2127.61     28.96 o
  -5   5   8      128.97       98.04      7.90 o
  -4   5   8      960.19     1025.14     17.16 o
  -3   5   8     1693.96     1658.34     19.31 o
  -2   5   8      181.80      160.21      7.12 o
  -1   5   8      335.04      335.08      8.34 o
   0   5   8       99.10      137.27      5.48 o
   1   5   8       68.47       96.43      5.45 o
   2   5   8       33.20       20.24      6.73 o
   3   5   8     1085.72     1218.46     22.13 o
   4   5   8      993.31      976.64     19.79 o
   5   5   8      985.45     1008.66     20.75 o
   6   5   8        1.02       -2.82      6.23 o
   7   5   8      101.87      111.67     11.12 o
   8   5   8       24.49       22.37      9.42 o
   9   5   8      187.60      236.99     16.05 o
  10   5   8      610.35      561.90     30.78 o
  11   5   8      589.27      659.91     49.21 o
  -8   6   8      877.37      887.95     27.71 o
  -7   6   8     1192.41     1421.66     27.81 o
  -6   6   8     2334.93     2177.70     29.55 o
  -5   6   8     2600.09     2823.65     32.29 o
  -4   6   8     1628.64     1597.09     21.48 o
  -3   6   8     1242.75     1232.76     19.59 o
  -2   6   8      295.34      316.81      9.23 o
  -1   6   8      854.85      797.14     13.48 o
   0   6   8      417.40      386.42      9.58 o
   1   6   8      553.81      598.61     11.75 o
   2   6   8      411.62      403.65     14.99 o
   3   6   8      207.50      222.43     11.73 o
   4   6   8        0.33        4.67      5.87 o
   5   6   8       12.45       25.15      6.60 o
   6   6   8        0.22       11.36      6.86 o
   7   6   8        0.23       10.12      9.72 o
   8   6   8       48.92       49.71     21.66 o
   9   6   8       43.65       47.62     13.49 o
  10   6   8        0.42      -16.58     17.65 o
  11   6   8       66.91       76.48     24.07 o
  -8   7   8      135.09      140.48     14.59 o
  -7   7   8      866.32      860.57     24.36 o
  -6   7   8      981.30     1025.09     22.52 o
  -5   7   8     2268.14     2346.73     28.00 o
  -4   7   8     4026.18     3879.02     34.96 o
  -3   7   8     5165.66     5287.35     41.13 o
  -2   7   8     2942.42     2656.20     24.77 o
  -1   7   8       34.64       71.11      6.78 o
   0   7   8       12.54       -2.65      5.13 o
   1   7   8      468.72      473.87     17.28 o
   2   7   8      592.94      614.47     17.86 o
   3   7   8      989.62     1005.46     20.95 o
   4   7   8      686.60      615.18     16.83 o
   5   7   8      559.01      643.83     16.78 o
   6   7   8       14.90       -0.76      7.61 o
   7   7   8      338.98      379.10     33.81 o
   8   7   8      132.40      141.70     24.20 o
   9   7   8        4.02      -19.31     32.09 o
  -7   8   8      150.90      139.80     15.64 o
  -6   8   8       55.75       66.01     10.58 o
  -5   8   8      976.86      957.65     20.66 o
  -4   8   8     2316.73     2403.04     30.83 o
  -3   8   8      359.52      303.96     12.81 o
  -2   8   8     2522.66     2676.90     26.24 o
  -1   8   8      685.60      576.19     18.51 o
   0   8   8      321.87      378.97     12.90 o
   1   8   8      472.04      594.06     19.90 o
   2   8   8      556.30      506.50     21.02 o
   3   8   8      655.59      731.38     19.04 o
   4   8   8      825.96      821.70     19.29 o
   5   8   8     1444.45     1370.58     28.66 o
   6   8   8      585.87      646.68     28.36 o
   7   8   8      603.37      571.30     40.43 o
   8   8   8      503.61      526.22     40.71 o
   9   8   8      126.12      156.39     27.98 o
  -7   9   8       43.51       29.12     12.54 o
  -6   9   8       26.55        5.70      9.20 o
  -5   9   8       34.13       40.68      9.93 o
  -4   9   8      505.02      521.42     18.84 o
  -3   9   8     1039.41      933.78     20.60 o
  -2   9   8     3382.95     3398.91     37.02 o
  -1   9   8     2170.84     2069.97     29.72 o
   0   9   8     2424.27     2584.90     39.59 o
   1   9   8     3080.42     2741.13     39.48 o
   2   9   8     2076.45     2322.22     35.03 o
   3   9   8      906.44      758.81     20.44 o
   4   9   8      700.16      778.16     19.68 o
   5   9   8      773.60      846.78     46.42 o
   6   9   8      805.80      787.41     43.11 o
   7   9   8      983.31      938.04     65.25 o
   8   9   8      645.17      736.28     47.59 o
   9   9   8      365.89      299.90     34.79 o
  -6  10   8      299.08      361.85     20.56 o
  -5  10   8      277.94      235.94     15.06 o
  -4  10   8      246.41      280.11     14.73 o
  -3  10   8        4.43       11.63      8.66 o
  -2  10   8        8.37       15.23      8.12 o
  -1  10   8      654.64      614.69     17.66 o
   0  10   8     1118.94     1115.01     27.48 o
   1  10   8     1277.70     1416.76     29.31 o
   2  10   8     1792.65     1617.06     30.11 o
   3  10   8     1394.85     1443.30     27.53 o
   4  10   8      622.86      621.31     18.95 o
   5  10   8      271.62      202.01     18.57 o
   6  10   8      450.43      559.95     42.86 o
   7  10   8      606.69      491.74     73.54 o
   8  10   8      516.84      522.40     42.16 o
   9  10   8     1271.47     1389.22     62.34 o
  -5  11   8      127.86      143.12     13.41 o
  -4  11   8     1159.01     1259.33     29.41 o
  -3  11   8       50.19       22.13     11.04 o
  -2  11   8      922.33     1042.37     28.76 o
  -1  11   8      217.83      163.21     15.45 o
   0  11   8       60.58       63.70     11.33 o
   1  11   8      404.04      394.95     20.29 o
   2  11   8      993.16     1009.53     25.57 o
   3  11   8     1153.06     1154.02     25.92 o
   4  11   8      621.60      524.77     21.23 o
   5  11   8      218.44      263.49     20.77 o
   6  11   8      173.38      138.15     25.80 o
   7  11   8      184.32      208.48     29.67 o
   8  11   8       22.58       43.51     22.48 o
  -4  12   8      875.41      817.29     30.85 o
  -3  12   8        1.55        2.18     10.63 o
  -2  12   8      145.20      121.45     10.87 o
  -1  12   8      475.59      513.96     30.34 o
   0  12   8      446.88      508.92     23.88 o
   1  12   8      295.04      252.96     17.24 o
   2  12   8       29.99       41.08     10.20 o
   3  12   8      132.00      126.81     14.42 o
   4  12   8      374.91      405.39     21.07 o
   5  12   8      347.48      272.57     25.89 o
   6  12   8      151.04      174.09     28.55 o
   7  12   8       33.45       33.82     21.93 o
  -3  13   8     1498.45     1525.37     34.08 o
  -2  13   8      875.39      881.36     32.36 o
  -1  13   8      652.32      719.86     32.44 o
   0  13   8      842.77      769.64     27.50 o
   1  13   8      942.26     1101.47     29.92 o
   2  13   8      790.44      773.52     29.25 o
   3  13   8      386.21      420.06     23.35 o
   4  13   8       98.57      115.28     14.24 o
   5  13   8        7.52        6.95     12.97 o
  -1  14   8      695.04      755.66     35.72 o
   0  14   8      933.88      884.75     30.50 o
   1  14   8      333.44      319.22     23.78 o
   2  14   8      283.26      282.89     28.50 o
   3  14   8      776.50      766.68     29.66 o
   0 -11   9      251.98      243.04     24.52 o
   1 -11   9      308.89      321.98     23.53 o
   2 -11   9      909.84     1017.68     27.18 o
   3 -11   9     1223.68     1162.66     43.84 o
   4 -11   9     1295.15     1339.24     87.71 o
  -2 -10   9      854.43      861.01     43.72 o
  -1 -10   9      215.35      129.14     19.36 o
   0 -10   9      485.46      520.84     25.86 o
   1 -10   9      152.37      128.97     12.33 o
   2 -10   9      137.69      134.44     13.42 o
   3 -10   9      363.76      384.69     22.01 o
   4 -10   9      736.04      682.80     28.49 o
   5 -10   9      983.83      939.36     32.19 o
   6 -10   9     1253.54     1529.38     46.88 o
  -4  -9   9       30.01       19.55     17.72 o
  -3  -9   9      151.32      215.74     17.56 o
  -2  -9   9      669.34      551.32     41.25 o
  -1  -9   9      780.32      917.32     28.85 o
   0  -9   9      489.82      439.30     25.14 o
   1  -9   9      608.72      590.64     21.14 o
   2  -9   9      471.95      490.08     20.46 o
   3  -9   9      390.23      334.80     18.44 o
   4  -9   9      538.02      529.55     20.32 o
   5  -9   9      909.29      972.61     28.13 o
   6  -9   9     1116.50      971.17     29.27 o
   7  -9   9     1467.48     1731.10     37.58 o
  -5  -8   9      165.43      235.40     31.37 o
  -4  -8   9      105.55      112.61     14.36 o
  -3  -8   9      171.21      150.24     15.98 o
  -2  -8   9        0.38       10.54      9.56 o
  -1  -8   9      300.39      283.21     14.38 o
   0  -8   9      311.36      279.71     14.38 o
   1  -8   9      500.13      639.02     20.81 o
   2  -8   9      463.44      363.31     15.74 o
   3  -8   9      484.65      604.82     23.61 o
   4  -8   9      252.70      230.94     13.51 o
   5  -8   9      364.11      327.63     18.17 o
   6  -8   9      371.68      386.62     18.18 o
   7  -8   9      333.79      286.99     18.77 o
   8  -8   9      484.17      443.47     23.18 o
  -6  -7   9      139.14       50.27     27.81 o
  -5  -7   9        4.84        4.78      9.65 o
  -4  -7   9       17.98       29.27     13.27 o
  -3  -7   9      196.50      199.34     19.94 o
  -2  -7   9        4.33        9.12      7.81 o
  -1  -7   9        2.60       -3.42      6.97 o
   0  -7   9      107.70       91.83      8.71 o
   1  -7   9      144.29      177.08     10.19 o
   2  -7   9      113.67      167.06     10.93 o
   3  -7   9       87.59       77.82      9.14 o
   4  -7   9      260.05      258.44     13.28 o
   5  -7   9      273.55      299.79     15.62 o
   6  -7   9      240.65      178.56     12.66 o
   7  -7   9      220.42      189.48     14.33 o
   8  -7   9      367.72      390.41     22.89 o
   9  -7   9      897.78      788.07     34.20 o
  -6  -6   9      805.64      881.57     27.65 o
  -5  -6   9      530.71      517.37     44.54 o
  -4  -6   9      358.57      317.45     22.96 o
  -3  -6   9       34.58       66.22     10.76 o
  -2  -6   9        1.86       13.36      7.33 o
  -1  -6   9       21.16       -6.27      6.27 o
   0  -6   9       15.46        5.33      5.41 o
   1  -6   9      175.93      184.23     11.41 o
   2  -6   9      124.69      108.10      9.13 o
   3  -6   9       14.93       20.44      6.73 o
   4  -6   9       73.32       86.84     10.67 o
   5  -6   9      104.34       47.41      8.78 o
   6  -6   9      204.75      259.78     14.92 o
   7  -6   9       45.96       33.06      9.46 o
   8  -6   9       56.66       61.99     13.01 o
   9  -6   9       43.93       48.00     13.44 o
  10  -6   9      369.75      319.30     20.63 o
  -7  -5   9      924.17      908.00     28.46 o
  -6  -5   9     1424.45     1486.70     42.19 o
  -5  -5   9     1757.35     1757.98     45.10 o
  -4  -5   9     1042.08     1136.69     26.96 o
  -3  -5   9      941.01      948.93     19.71 o
  -2  -5   9      295.16      365.72     13.28 o
  -1  -5   9      111.04      114.81      7.83 o
   0  -5   9      194.14      218.46      9.70 o
   1  -5   9       58.23       62.24      7.20 o
   2  -5   9     1015.65     1036.64     20.72 o
   3  -5   9      465.43      445.07     14.28 o
   4  -5   9      325.56      380.07     13.73 o
   5  -5   9      157.96       98.83      9.40 o
   6  -5   9      140.44      179.66     11.34 o
   7  -5   9        4.75       -8.54      8.54 o
   8  -5   9        6.71        6.66      9.92 o
   9  -5   9       54.48       49.27     14.61 o
  10  -5   9      189.57      203.64     24.19 o
  -7  -4   9      434.61      426.82     31.13 o
  -6  -4   9      559.77      625.65     31.87 o
  -5  -4   9     1433.86     1306.71     28.97 o
  -4  -4   9     2396.81     2507.56     30.99 o
  -3  -4   9     4843.06     4540.33     47.68 o
  -2  -4   9     1217.81     1264.72     18.54 o
  -1  -4   9      659.32      698.90     16.21 o
   0  -4   9      908.92      996.73     14.17 o
   1  -4   9       50.20       54.44      5.63 o
   2  -4   9      873.17      902.04     17.24 o
   3  -4   9      451.39      481.85     14.21 o
   4  -4   9     1291.70     1267.64     21.52 o
   5  -4   9     1502.55     1558.57     23.93 o
   6  -4   9     1620.61     1481.82     25.41 o
   7  -4   9      763.77      745.38     24.06 o
   8  -4   9       58.34       63.67     10.97 o
   9  -4   9      198.30      154.69     17.74 o
  10  -4   9        0.26       25.39     18.84 o
  11  -4   9        2.10        3.12     16.36 o
  -8  -3   9       78.29       79.69     32.63 o
  -7  -3   9       77.90      124.67     18.83 o
  -6  -3   9      123.49       76.09     15.83 o
  -5  -3   9      576.83      685.38     18.36 o
  -4  -3   9      330.28      289.16     13.07 o
  -3  -3   9     1545.20     1524.25     21.31 o
  -2  -3   9     1149.50     1201.60     17.93 o
  -1  -3   9      678.69      661.58     12.51 o
   0  -3   9       18.59       28.19      4.10 o
   1  -3   9       69.75       88.69      5.52 o
   2  -3   9      111.49      108.06      6.71 o
   3  -3   9      700.78      775.90     13.86 o
   4  -3   9      162.02      196.01      9.03 o
   5  -3   9     1045.91     1044.63     19.08 o
   6  -3   9     2016.09     2144.51     30.94 o
   7  -3   9     2411.77     2369.60     39.28 o
   8  -3   9     2115.39     1972.29     41.26 o
   9  -3   9     1085.18     1320.92     41.12 o
  10  -3   9      313.98      220.20     18.01 o
  11  -3   9      118.16      104.97     16.83 o
  -8  -2   9       46.71       28.64     15.82 o
  -7  -2   9      262.77      276.25     24.49 o
  -6  -2   9      247.18      302.53     13.99 o
  -5  -2   9       63.39       31.44      8.11 o
  -4  -2   9      395.95      367.05     14.45 o
  -3  -2   9      331.68      394.08     11.27 o
  -2  -2   9      305.84      241.56      8.80 o
  -1  -2   9     1185.84     1287.85     15.93 o
   0  -2   9     2746.06     2859.11     23.95 o
   1  -2   9     7046.81     6778.48     38.24 o
   2  -2   9     2313.90     2605.49     21.47 o
   3  -2   9      932.44      846.47     15.00 o
   4  -2   9      407.89      448.92     10.18 o
   5  -2   9      381.75      470.69     10.36 o
   6  -2   9      277.92      220.79      9.02 o
   7  -2   9     1003.74     1075.37     22.61 o
   8  -2   9     1388.85     1446.33     28.12 o
   9  -2   9      700.42      613.90     20.61 o
  10  -2   9     1625.19     1709.54     34.01 o
  11  -2   9      761.41      789.64     68.99 o
  -8  -1   9      558.51      494.47     31.86 o
  -7  -1   9      520.65      451.54     19.62 o
  -6  -1   9      107.19      111.64     10.36 o
  -5  -1   9       79.44       48.36      7.29 o
  -4  -1   9      259.44      234.38      9.67 o
  -3  -1   9       93.91      102.91      7.12 o
  -2  -1   9      501.23      530.31     11.48 o
  -1  -1   9      324.25      299.21      9.34 o
   0  -1   9        1.40       -3.82      3.82 o
   1  -1   9     2091.48     2183.55     17.99 o
   2  -1   9     4064.24     3648.03     22.85 o
   3  -1   9     2403.28     2457.99     21.85 o
   4  -1   9     1728.16     1799.06     16.45 o
   5  -1   9      149.10      103.75      5.75 o
   6  -1   9      295.35      366.03     14.21 o
   7  -1   9       92.41      108.11     10.44 o
   8  -1   9      951.36      906.14     41.92 o
   9  -1   9      702.54      790.43     41.55 o
  10  -1   9     1106.91     1065.96     75.95 o
  11  -1   9     1268.59     1370.58     57.85 o
  -8   0   9      940.49     1039.80     31.49 o
  -7   0   9     1162.24     1229.08     27.84 o
  -6   0   9     1310.07     1298.47     23.40 o
  -5   0   9     1264.91     1198.64     19.35 o
  -4   0   9       32.32       31.95      5.85 o
  -3   0   9        0.29       -4.13      4.13 o
  -2   0   9       35.65       59.19      5.45 o
  -1   0   9        0.59        1.07      4.04 o
   0   0   9        1.14       -1.87      3.52 o
   1   0   9      349.63      297.96      7.44 o
   2   0   9      585.29      566.82      9.16 o
   3   0   9      333.86      330.87      7.84 o
   4   0   9      867.59      790.87     10.86 o
   5   0   9      745.60      877.09     18.20 o
   6   0   9      263.18      242.85     11.20 o
   7   0   9       88.87       79.15      8.64 o
   8   0   9      101.37      129.68     20.00 o
   9   0   9       61.96       10.59     15.53 o
  10   0   9      362.81      403.13     74.34 o
  11   0   9      487.03      414.95     35.17 o
  -8   1   9      591.97      682.16     21.35 o
  -7   1   9     1255.39     1200.79     24.03 o
  -6   1   9     2394.59     2597.94     29.30 o
  -5   1   9     1785.87     1726.01     21.06 o
  -4   1   9     2714.32     2746.57     25.58 o
  -3   1   9      805.90      978.62     14.53 o
  -2   1   9      630.43      632.19     12.78 o
  -1   1   9      115.25      134.13      6.32 o
   0   1   9      115.53      124.71      5.61 o
   1   1   9      132.23      119.54      5.17 o
   2   1   9      159.76      200.43      6.28 o
   3   1   9        6.66        3.68      2.98 o
   4   1   9      293.68      272.25      8.34 o
   5   1   9        0.08        1.73      4.63 o
   6   1   9       77.57       83.86     11.50 o
   7   1   9      109.08      113.06     13.21 o
   8   1   9       20.96       40.07     19.30 o
   9   1   9        5.71       32.84     15.76 o
  10   1   9        8.52      -11.26     17.92 o
  11   1   9        7.90        6.14     17.82 o
  -8   2   9      126.61      117.01     14.32 o
  -7   2   9      511.79      551.85     17.94 o
  -6   2   9     1393.15     1264.55     20.55 o
  -5   2   9     1508.00     1590.91     21.53 o
  -4   2   9     2941.12     2798.82     26.23 o
  -3   2   9     1620.70     1736.62     19.68 o
  -2   2   9      877.59     1041.92     14.93 o
  -1   2   9     3416.11     3528.22     25.83 o
   0   2   9      168.50      164.19      6.02 o
   1   2   9     1354.62     1465.75     13.13 o
   2   2   9      598.24      598.07      8.93 o
   3   2   9       65.02       69.13      4.94 o
   4   2   9      385.07      465.75     10.37 o
   5   2   9      316.45      209.90     11.14 o
   6   2   9      198.05      215.49     14.60 o
   7   2   9       53.92       34.85     10.34 o
   8   2   9       88.47       72.17     12.62 o
   9   2   9       18.90       37.37     14.73 o
  10   2   9        3.41      -14.93     14.93 o
  11   2   9      164.72      165.03     23.63 o
  -8   3   9       59.13       44.84      9.83 o
  -7   3   9      125.38      167.76     11.24 o
  -6   3   9      210.24      210.17     10.89 o
  -5   3   9      423.77      462.51     14.07 o
  -4   3   9     1938.43     1924.63     23.55 o
  -3   3   9     4550.27     4643.05     34.09 o
  -2   3   9     2727.78     2623.51     23.48 o
  -1   3   9     8522.37     8156.77     47.17 o
   0   3   9      947.08     1025.30     12.11 o
   1   3   9     1385.23     1268.59     12.69 o
   2   3   9      666.41      719.29     11.26 o
   3   3   9      673.12      693.81     11.31 o
   4   3   9      657.18      571.86     15.32 o
   5   3   9     1352.72     1512.65     26.93 o
   6   3   9      993.54      855.92     24.04 o
   7   3   9      880.51      900.32     25.70 o
   8   3   9      573.86      568.00     23.78 o
   9   3   9      300.32      246.10     23.03 o
  10   3   9       82.23      108.00     20.38 o
  11   3   9       61.10       42.55     18.52 o
  -8   4   9      171.15      187.73     15.01 o
  -7   4   9      221.50      239.09     18.81 o
  -6   4   9       94.66       72.95      8.43 o
  -5   4   9       43.45       57.48      7.44 o
  -4   4   9      100.59      127.92     10.04 o
  -3   4   9      627.13      557.70     13.36 o
  -2   4   9     2053.55     2067.60     20.84 o
  -1   4   9     2188.48     2089.79     19.88 o
   0   4   9     7071.93     6667.89     36.31 o
   1   4   9     6225.30     6472.91     34.88 o
   2   4   9     2394.78     2218.46     21.84 o
   3   4   9     1016.34     1044.53     22.31 o
   4   4   9      307.93      290.71     13.85 o
   5   4   9      427.09      391.07     15.62 o
   6   4   9      781.10      779.97     22.86 o
   7   4   9      992.49     1041.55     26.63 o
   8   4   9     1073.37      922.62     33.19 o
   9   4   9      645.15      829.39     29.49 o
  10   4   9      616.07      558.48     32.90 o
  11   4   9       70.07       85.57     20.99 o
  -8   5   9        5.34       -4.90     10.45 o
  -7   5   9        2.25        8.73      8.63 o
  -6   5   9        4.51       -7.71      7.71 o
  -5   5   9       10.48        6.91      7.03 o
  -4   5   9       19.61        5.62      5.97 o
  -3   5   9      344.25      301.70     10.78 o
  -2   5   9      647.22      600.94     13.54 o
  -1   5   9        0.96       -1.56      3.94 o
   0   5   9     3203.83     3257.97     23.65 o
   1   5   9     1779.59     1557.60     19.90 o
   2   5   9     3198.06     3208.10     29.25 o
   3   5   9     2450.46     2193.09     28.97 o
   4   5   9      492.66      505.36     16.98 o
   5   5   9        7.63        0.74      6.64 o
   6   5   9      221.84      220.38     12.77 o
   7   5   9      352.46      306.39     16.61 o
   8   5   9      595.05      657.86     23.58 o
   9   5   9      553.46      496.21     23.00 o
  10   5   9     1191.52     1376.50     83.43 o
  11   5   9      350.01      357.70     35.57 o
  -8   6   9      342.98      392.53     20.14 o
  -7   6   9      375.76      293.63     17.38 o
  -6   6   9      707.41      799.03     22.27 o
  -5   6   9      157.47      126.31      9.61 o
  -4   6   9        4.70       -4.32      6.39 o
  -3   6   9        2.04        5.28      5.21 o
  -2   6   9      454.68      533.48     13.43 o
  -1   6   9      774.75      785.44     13.47 o
   0   6   9       53.56       23.71      5.29 o
   1   6   9     1110.27     1109.61     18.56 o
   2   6   9      948.35      931.16     21.96 o
   3   6   9     1900.06     1765.80     29.11 o
   4   6   9     3542.30     3677.52     39.07 o
   5   6   9     2298.75     2035.98     32.88 o
   6   6   9     1111.98     1211.66     24.13 o
   7   6   9      256.02      230.63     14.60 o
   8   6   9      235.31      203.93     14.88 o
   9   6   9      197.89      239.71     16.88 o
  10   6   9      474.96      538.94     31.02 o
  11   6   9      444.98      403.80     27.61 o
  -7   7   9      627.49      616.05     24.10 o
  -6   7   9     1143.39     1202.15     25.68 o
  -5   7   9     1001.08      948.74     22.48 o
  -4   7   9     1198.29     1406.91     24.44 o
  -3   7   9     1433.97     1283.94     21.72 o
  -2   7   9     1834.64     2024.82     25.70 o
  -1   7   9      835.60      774.36     17.36 o
   0   7   9     1254.47     1281.29     21.45 o
   1   7   9      579.05      616.34     19.74 o
   2   7   9        9.84       14.42      7.86 o
   3   7   9       72.01       92.94     10.03 o
   4   7   9       36.61        8.68      8.92 o
   5   7   9      227.19      297.62     12.81 o
   6   7   9      587.45      533.66     17.72 o
   7   7   9      706.10      789.61     29.43 o
   8   7   9      158.96      208.88     18.69 o
   9   7   9      107.20       95.36     16.29 o
  10   7   9       12.23      -21.93     27.28 o
  -7   8   9      218.02      226.46     15.42 o
  -6   8   9      469.81      465.60     19.01 o
  -5   8   9     1600.45     1660.71     28.42 o
  -4   8   9     1787.94     1690.56     31.40 o
  -3   8   9      334.58      391.50     19.34 o
  -2   8   9     3160.88     3212.49     31.87 o
  -1   8   9     1108.54     1091.26     22.83 o
   0   8   9     1772.22     1874.22     25.72 o
   1   8   9      685.00      585.19     22.62 o
   2   8   9      159.76      227.24     13.92 o
   3   8   9      458.42      387.97     16.92 o
   4   8   9       68.65       78.98      9.36 o
   5   8   9      207.56      206.43     12.60 o
   6   8   9       47.56       54.16     11.15 o
   7   8   9      164.43      181.08     27.40 o
   8   8   9       59.99       54.76     21.17 o
   9   8   9      140.52      130.42     28.17 o
  10   8   9        8.42      -24.03     42.25 o
  -6   9   9       86.29       70.12     13.34 o
  -5   9   9      510.26      551.18     37.07 o
  -4   9   9     1576.05     1557.45     29.76 o
  -3   9   9      875.79      962.20     21.33 o
  -2   9   9     4583.69     4388.92     47.74 o
  -1   9   9     1472.77     1573.82     27.21 o
   0   9   9     1264.11     1108.03     27.77 o
   1   9   9     1113.22     1175.93     27.26 o
   2   9   9      140.00      102.76     11.30 o
   3   9   9      131.17      173.24     13.00 o
   4   9   9      705.89      719.12     20.40 o
   5   9   9      469.31      447.97     17.44 o
   6   9   9      311.17      306.29     23.61 o
   7   9   9       35.58       45.71     46.80 o
   8   9   9       40.94        9.63     18.91 o
   9   9   9        1.94        2.26     20.38 o
  -6  10   9       92.92       79.60     14.00 o
  -5  10   9       97.56       89.37     13.19 o
  -4  10   9      271.82      247.50     14.46 o
  -3  10   9      352.28      384.87     22.44 o
  -2  10   9     1533.35     1475.09     33.92 o
  -1  10   9     2706.21     2702.84     34.06 o
   0  10   9     1900.50     1898.58     36.40 o
   1  10   9      781.17      784.50     25.93 o
   2  10   9      496.90      562.66     21.50 o
   3  10   9      537.22      593.31     22.69 o
   4  10   9      812.27      746.21     21.50 o
   5  10   9      937.73     1082.93     23.99 o
   6  10   9      806.73      737.15     35.58 o
   7  10   9      548.31      572.08     44.39 o
   8  10   9      184.09      195.68     31.60 o
  -5  11   9       25.91        4.43     10.43 o
  -4  11   9      158.97      106.26     23.93 o
  -3  11   9       12.68        0.24     10.83 o
  -2  11   9       95.13       74.31     10.10 o
  -1  11   9      621.50      541.94     24.66 o
   0  11   9     1966.70     2016.71     51.11 o
   1  11   9     2012.33     1991.30     37.14 o
   2  11   9     2859.11     2912.37     43.91 o
   3  11   9     1838.21     1748.74     34.02 o
   4  11   9      614.73      680.90     22.22 o
   5  11   9      574.46      466.19     20.88 o
   6  11   9      308.19      392.96     38.58 o
   7  11   9      737.97      744.06     51.43 o
   8  11   9      587.30      537.79     46.89 o
  -4  12   9      292.76      332.87     23.05 o
  -3  12   9       16.54       17.30     15.37 o
  -2  12   9      418.07      434.61     18.65 o
  -1  12   9       45.37       53.86     12.65 o
   0  12   9       48.92       70.53     12.62 o
   1  12   9       63.78       54.92     11.80 o
   2  12   9      652.45      694.00     24.65 o
   3  12   9     1345.35     1331.22     34.02 o
   4  12   9     1281.71     1196.05     31.81 o
   5  12   9     1831.85     1834.45     59.30 o
   6  12   9      785.93      801.74     89.59 o
  -2  13   9      250.25      241.05     23.16 o
  -1  13   9      215.92      217.63     19.15 o
   0  13   9      143.75      157.30     16.67 o
   1  13   9      198.62      164.45     16.24 o
   2  13   9       45.59      105.39     13.74 o
   3  13   9      164.02      139.31     15.63 o
   4  13   9      406.67      415.34     23.51 o
   5  13   9      411.59      367.93     21.34 o
   0 -10  10      116.97       61.99     14.24 o
   1 -10  10        4.11        3.49     10.29 o
   2 -10  10        2.22      -11.34     11.34 o
   3 -10  10      805.17      750.17     44.49 o
   4 -10  10      470.32      407.46     23.81 o
  -2  -9  10     1019.03     1206.46     49.64 o
  -1  -9  10      374.82      312.55     20.98 o
   0  -9  10      169.67      193.84     17.89 o
   1  -9  10       73.87      103.32     13.62 o
   2  -9  10        0.72       -8.01      9.00 o
   3  -9  10       88.22      152.11     13.34 o
   4  -9  10       77.62      111.33     13.07 o
   5  -9  10      400.09      358.79     20.50 o
   6  -9  10      701.68      758.75     31.30 o
  -4  -8  10      312.59      351.27     82.90 o
  -3  -8  10      528.48      541.47     28.17 o
  -2  -8  10      739.86      733.67     31.03 o
  -1  -8  10     1735.04     1802.07     43.09 o
   0  -8  10     1880.48     1982.77     35.30 o
   1  -8  10     1004.89      834.27     26.25 o
   2  -8  10      588.09      723.56     20.35 o
   3  -8  10        5.14       -4.14      8.45 o
   4  -8  10      209.68      234.92     16.29 o
   5  -8  10      149.17      167.58     14.28 o
   6  -8  10      372.25      329.34     19.58 o
   7  -8  10      862.45      847.84     30.00 o
  -4  -7  10      322.11      332.15     25.96 o
  -3  -7  10      551.79      471.38     29.55 o
  -2  -7  10      248.83      308.12     17.32 o
  -1  -7  10      944.27      990.83     25.43 o
   0  -7  10      650.64      653.58     21.35 o
   1  -7  10      619.14      778.61     25.99 o
   2  -7  10     2270.05     2131.58     32.36 o
   3  -7  10      380.90      365.53     15.86 o
   4  -7  10      764.97      882.30     23.63 o
   5  -7  10      349.43      272.03     16.26 o
   6  -7  10      179.63      202.47     14.93 o
   7  -7  10      327.55      307.39     17.80 o
   8  -7  10      636.59      532.07     26.88 o
  -5  -6  10        2.84       -5.79     12.54 o
  -4  -6  10       17.22        2.85     13.44 o
  -3  -6  10      121.16      159.83     12.33 o
  -2  -6  10        8.29       -3.20      7.46 o
  -1  -6  10      380.45      414.86     16.68 o
   0  -6  10      480.63      523.49     16.82 o
   1  -6  10      382.71      358.29     13.19 o
   2  -6  10     1327.28     1336.61     30.05 o
   3  -6  10      349.38      447.59     16.37 o
   4  -6  10      160.55      149.18     11.13 o
   5  -6  10      320.67      455.51     17.18 o
   6  -6  10      156.38      108.04     11.79 o
   7  -6  10      200.80      206.09     17.14 o
   8  -6  10      216.87      220.74     18.11 o
   9  -6  10      330.20      301.03     21.05 o
  -6  -5  10      752.43      854.15     36.47 o
  -5  -5  10      497.37      519.94     31.23 o
  -4  -5  10       58.08       50.46     11.24 o
  -3  -5  10        6.08       -3.88      6.78 o
  -2  -5  10      127.19      135.82     10.49 o
  -1  -5  10       26.74       27.11      6.84 o
   0  -5  10      198.32      193.73     10.42 o
   1  -5  10      249.08      262.35     10.90 o
   2  -5  10       15.75       12.25      6.79 o
   3  -5  10      410.60      382.28     14.20 o
   4  -5  10      569.32      701.37     19.41 o
   5  -5  10      501.77      426.01     16.11 o
   6  -5  10      501.66      534.49     20.32 o
   7  -5  10      238.97      242.31     16.93 o
   8  -5  10      139.18       94.71     22.51 o
   9  -5  10      109.83      151.62     15.54 o
  10  -5  10      170.77      137.06     26.69 o
  -6  -4  10     1276.36     1213.32     41.68 o
  -5  -4  10     1717.33     1901.12     35.97 o
  -4  -4  10     1483.04     1479.99     25.48 o
  -3  -4  10     1487.53     1479.60     25.21 o
  -2  -4  10      103.96      118.17      8.76 o
  -1  -4  10      192.56      203.89     10.07 o
   0  -4  10      267.46      230.17      9.78 o
   1  -4  10       96.09       84.46      7.37 o
   2  -4  10       78.61       69.63      7.79 o
   3  -4  10       14.12       12.63      6.35 o
   4  -4  10       11.69       14.57      7.12 o
   5  -4  10        4.40       -6.65      6.65 o
   6  -4  10      459.68      463.82     19.17 o
   7  -4  10      300.77      260.39     16.70 o
   8  -4  10       78.71      119.43     13.13 o
   9  -4  10       42.06       28.94     15.31 o
  10  -4  10       53.71       98.00     19.52 o
  -7  -3  10      222.42      170.02     27.22 o
  -6  -3  10      607.52      723.32     42.00 o
  -5  -3  10      911.23      836.70     22.97 o
  -4  -3  10     1727.04     1872.15     28.53 o
  -3  -3  10     3053.50     3016.67     31.84 o
  -2  -3  10     3105.83     3061.38     30.07 o
  -1  -3  10     2152.46     2161.25     24.78 o
   0  -3  10     1127.51     1226.48     16.07 o
   1  -3  10      546.58      599.39     11.91 o
   2  -3  10      480.64      552.30     12.52 o
   3  -3  10       38.58       12.81      5.51 o
   4  -3  10      110.59       86.43      7.52 o
   5  -3  10      288.91      321.76     12.12 o
   6  -3  10      148.43      123.26     11.23 o
   7  -3  10        0.58        6.87      9.18 o
   8  -3  10       37.52       34.56     13.14 o
   9  -3  10       32.73        5.79     15.56 o
  10  -3  10        1.28       -2.54     24.17 o
  -7  -2  10      160.03      140.75     16.43 o
  -6  -2  10      190.03      170.70     12.57 o
  -5  -2  10      297.67      312.68     15.04 o
  -4  -2  10      816.40      910.40     21.19 o
  -3  -2  10     1402.98     1239.53     22.70 o
  -2  -2  10     3606.24     3746.22     33.52 o
  -1  -2  10     3912.67     3901.76     38.76 o
   0  -2  10     5842.79     5713.06     38.51 o
   1  -2  10     2600.29     2892.82     25.45 o
   2  -2  10      102.63       86.56      5.97 o
   3  -2  10        4.08       23.34      5.15 o
   4  -2  10      336.49      416.27     13.66 o
   5  -2  10       94.08       57.52      7.80 o
   6  -2  10      560.58      634.21     18.20 o
   7  -2  10      645.67      569.50     21.48 o
   8  -2  10      911.97      874.00     27.69 o
   9  -2  10      420.75      425.80     21.50 o
  10  -2  10       69.94       47.58     14.41 o
  11  -2  10       39.39       -4.03     21.35 o
  -7  -1  10      394.92      396.82     17.68 o
  -6  -1  10      267.34      269.35     14.65 o
  -5  -1  10      349.48      401.42     16.59 o
  -4  -1  10      231.11      164.06      9.68 o
  -3  -1  10      297.81      371.86     12.03 o
  -2  -1  10     1041.56      933.50     15.32 o
  -1  -1  10     3268.49     3101.05     26.58 o
   0  -1  10      180.04      250.95      9.30 o
   1  -1  10     2169.08     2080.56     19.13 o
   2  -1  10      162.34      189.96      8.10 o
   3  -1  10     1021.05     1037.35     14.58 o
   4  -1  10      287.14      218.22      7.87 o
   5  -1  10      104.66      144.70      9.41 o
   6  -1  10      173.60      153.18     10.92 o
   7  -1  10      452.61      420.18     17.61 o
   8  -1  10      237.65      338.04     17.81 o
   9  -1  10      619.81      478.40     54.02 o
  10  -1  10      582.81      515.77     43.59 o
  11  -1  10      485.43      547.87     41.93 o
  -7   0  10       10.98        6.26      9.21 o
  -6   0  10        2.85       -1.40      7.62 o
  -5   0  10      160.62      189.35     10.65 o
  -4   0  10      188.19      193.97     11.32 o
  -3   0  10       51.70       40.31      6.38 o
  -2   0  10      103.86      110.43      7.33 o
  -1   0  10     1685.77     1646.49     18.91 o
   0   0  10      142.96      122.24      6.86 o
   1   0  10     5923.86     5970.41     35.90 o
   2   0  10     1508.34     1499.49     16.28 o
   3   0  10     3872.49     3687.47     26.14 o
   4   0  10     5262.87     5336.96     33.37 o
   5   0  10     2348.70     2225.86     29.66 o
   6   0  10      413.56      406.46     14.05 o
   7   0  10      400.22      509.27     17.20 o
   8   0  10      190.17      123.45     20.23 o
   9   0  10      572.32      835.83     42.51 o
  10   0  10      425.04      468.25     81.03 o
  11   0  10      725.53      746.77    150.29 o
  -8   1  10      165.13       63.84     20.30 o
  -7   1  10      336.09      352.54     16.06 o
  -6   1  10      280.59      237.63     13.18 o
  -5   1  10      326.00      291.18     12.26 o
  -4   1  10      121.55      106.69      7.86 o
  -3   1  10      259.81      192.13      8.90 o
  -2   1  10        8.41        0.05      4.70 o
  -1   1  10        8.79        5.28      4.54 o
   0   1  10      182.93      198.02      8.10 o
   1   1  10      156.00      128.89      6.83 o
   2   1  10     1490.87     1447.35     15.44 o
   3   1  10     1996.74     1986.83     17.72 o
   4   1  10     2251.05     2099.20     22.97 o
   5   1  10     2172.36     2292.18     36.77 o
   6   1  10     1469.58     1447.63     22.82 o
   7   1  10      620.54      604.44     28.12 o
   8   1  10      381.04      426.29     25.29 o
   9   1  10      172.63      152.65     22.68 o
  10   1  10      261.21      247.95     27.64 o
  11   1  10      273.00      328.58     32.90 o
  -8   2  10      105.93       82.21     20.41 o
  -7   2  10      459.85      445.47     18.15 o
  -6   2  10      742.32      750.30     20.70 o
  -5   2  10     1318.57     1323.33     20.04 o
  -4   2  10     1648.87     1588.81     20.71 o
  -3   2  10      984.63      958.39     21.23 o
  -2   2  10      124.20       98.31      6.54 o
  -1   2  10      741.56      715.26     12.58 o
   0   2  10      154.24      117.67      6.66 o
   1   2  10     1361.90     1215.50     13.68 o
   2   2  10        8.57       10.98      3.83 o
   3   2  10       93.48       70.42      6.27 o
   4   2  10      639.80      809.77     15.42 o
   5   2  10     1684.75     1427.47     23.26 o
   6   2  10     1627.20     1709.96     34.60 o
   7   2  10      498.31      513.11     27.27 o
   8   2  10      425.92      334.47     20.04 o
   9   2  10       45.96       60.66     17.67 o
  10   2  10      124.89      163.19     23.44 o
  11   2  10       35.85        3.02     19.19 o
  -7   3  10      180.62      187.78     13.76 o
  -6   3  10      447.87      469.51     16.10 o
  -5   3  10      956.64      943.07     18.62 o
  -4   3  10     2574.45     2575.46     26.43 o
  -3   3  10     1940.95     1860.76     26.01 o
  -2   3  10     1326.84     1448.39     19.14 o
  -1   3  10     1966.42     2100.30     21.91 o
   0   3  10       61.00       35.33      4.92 o
   1   3  10      146.37      198.56      6.68 o
   2   3  10      184.45      198.39      8.61 o
   3   3  10       41.84       41.21      5.87 o
   4   3  10      255.07      309.76     12.33 o
   5   3  10        0.08        6.02      7.60 o
   6   3  10      161.49      150.60     13.70 o
   7   3  10      172.22      128.52     13.67 o
   8   3  10      746.65      778.94     35.65 o
   9   3  10      292.43      248.05     21.63 o
  10   3  10       93.48      114.65     20.64 o
  11   3  10        1.31        1.91     17.96 o
  -7   4  10       14.55       -1.30      8.65 o
  -6   4  10       20.94       12.69      7.74 o
  -5   4  10      212.96      211.07     12.69 o
  -4   4  10     1083.03     1028.23     18.49 o
  -3   4  10     1983.34     1978.73     22.36 o
  -2   4  10     2480.86     2351.24     24.49 o
  -1   4  10     3642.52     3595.22     31.03 o
   0   4  10     2526.47     2847.50     23.23 o
   1   4  10     2047.93     1884.20     30.25 o
   2   4  10     1414.94     1543.69     22.39 o
   3   4  10      357.12      367.81     11.04 o
   4   4  10      715.50      741.06     20.94 o
   5   4  10      796.03      784.04     21.24 o
   6   4  10      258.00      266.69     16.64 o
   7   4  10       83.33       57.44     11.70 o
   8   4  10       54.68       51.63     12.27 o
   9   4  10        4.72      -10.86     10.86 o
  10   4  10       14.33       12.03     19.25 o
  11   4  10       11.41      -14.72     17.35 o
  -7   5  10      372.00      437.24     17.76 o
  -6   5  10      273.92      195.02     11.71 o
  -5   5  10      278.56      308.67     13.64 o
  -4   5  10      111.91      141.88     12.44 o
  -3   5  10      433.70      427.65     13.40 o
  -2   5  10     1698.43     1681.50     19.86 o
  -1   5  10     1562.74     1577.43     20.00 o
   0   5  10     4582.67     4277.19     30.94 o
   1   5  10     2864.22     2897.11     35.17 o
   2   5  10     2355.96     2189.71     28.04 o
   3   5  10     3207.61     2999.95     40.49 o
   4   5  10      293.63      349.71     19.64 o
   5   5  10       58.26       39.31      9.06 o
   6   5  10      463.20      480.39     22.15 o
   7   5  10      411.51      453.38     21.32 o
   8   5  10      407.01      337.27     19.83 o
   9   5  10      128.12      159.89     16.15 o
  10   5  10      158.38      141.20     20.61 o
  11   5  10        8.70      -15.05     16.75 o
  -7   6  10      105.05       67.75     12.59 o
  -6   6  10      400.04      454.85     18.25 o
  -5   6  10      552.77      590.15     17.37 o
  -4   6  10       96.53       75.51      8.40 o
  -3   6  10        0.82       -5.22      5.83 o
  -2   6  10      350.86      310.11     12.90 o
  -1   6  10        4.91        2.08      4.69 o
   0   6  10     2113.71     2052.02     26.32 o
   1   6  10     2389.52     2342.86     28.81 o
   2   6  10     2313.06     2107.71     31.04 o
   3   6  10     4192.59     4281.33     45.72 o
   4   6  10     3119.93     2707.77     38.46 o
   5   6  10     2527.55     2712.87     38.52 o
   6   6  10      946.77      873.41     22.86 o
   7   6  10       71.44       95.95     12.65 o
   8   6  10      423.34      476.08     28.51 o
   9   6  10      422.99      412.34     30.49 o
  10   6  10      402.71      368.82     34.14 o
  -7   7  10       25.85       -5.11     20.03 o
  -6   7  10       40.88       48.43     12.24 o
  -5   7  10       35.95       19.27      8.19 o
  -4   7  10       56.19       88.43      9.74 o
  -3   7  10        1.54        7.32      7.19 o
  -2   7  10      168.31      198.29     11.61 o
  -1   7  10        4.16        2.08      6.43 o
   0   7  10      143.29      116.22      9.61 o
   1   7  10      331.54      323.90     12.46 o
   2   7  10     1055.51     1086.61     25.69 o
   3   7  10     2626.29     2396.25     36.82 o
   4   7  10     2102.44     2120.17     30.63 o
   5   7  10      617.50      536.82     19.50 o
   6   7  10      831.81      834.62     22.29 o
   7   7  10      691.50      761.90     45.47 o
   8   7  10      335.44      291.54     30.18 o
   9   7  10      216.94      254.47     39.05 o
  10   7  10      372.60      358.95     21.18 o
  -6   8  10      246.31      262.63     15.53 o
  -5   8  10      121.52      117.90     13.98 o
  -4   8  10      137.60      154.60     13.82 o
  -3   8  10       81.99       70.30     10.62 o
  -2   8  10      129.22       94.49      9.38 o
  -1   8  10       15.27       -0.30      6.93 o
   0   8  10      118.13       86.19     16.57 o
   1   8  10      184.04      214.42     19.53 o
   2   8  10        1.13       15.83      8.52 o
   3   8  10        5.28       -3.19      7.56 o
   4   8  10     1171.04     1187.07     26.34 o
   5   8  10     2576.44     2523.07     34.68 o
   6   8  10     1647.32     1711.64     30.52 o
   7   8  10     1032.59      996.51     43.62 o
   8   8  10      838.59     1026.21     35.73 o
   9   8  10      533.31      453.44     43.09 o
  -6   9  10      106.02      203.24     40.65 o
  -5   9  10      314.98      302.95     18.71 o
  -4   9  10      619.43      692.41     24.20 o
  -3   9  10      208.56      219.90     15.11 o
  -2   9  10      957.49     1125.55     46.35 o
  -1   9  10       30.65       20.67      7.49 o
   0   9  10      660.04      776.06     20.71 o
   1   9  10     1752.33     1647.86     33.27 o
   2   9  10      745.72      842.87     24.38 o
   3   9  10      894.35      897.90     24.42 o
   4   9  10      112.30      123.99     12.50 o
   5   9  10       23.49       14.55      8.59 o
   6   9  10      204.24      207.60     15.73 o
   7   9  10      684.17      712.24     31.37 o
   8   9  10      441.52      475.52     42.89 o
   9   9  10      249.68      206.61     43.32 o
  -5  10  10      221.63      215.21     16.96 o
  -4  10  10      380.31      463.60     20.68 o
  -3  10  10      543.66      472.65     20.55 o
  -2  10  10     1300.38     1341.22     32.43 o
  -1  10  10      593.50      595.26     20.99 o
   0  10  10      712.40      685.52     29.00 o
   1  10  10     1022.27     1006.75     32.18 o
   2  10  10      483.27      528.77     25.99 o
   3  10  10      576.79      534.60     24.20 o
   4  10  10      541.45      601.38     25.27 o
   5  10  10      322.13      296.15     16.77 o
   6  10  10      194.47      211.72     16.07 o
   7  10  10        0.15        8.56     20.42 o
   8  10  10      167.14      176.95     30.63 o
  -4  11  10      219.82      163.08     16.83 o
  -3  11  10      753.36      826.38     30.44 o
  -2  11  10      792.15      725.42     22.15 o
  -1  11  10     1276.88     1338.95     53.30 o
   0  11  10     1266.46     1292.01     33.01 o
   1  11  10     1053.22     1050.86     42.26 o
   2  11  10     1223.64     1184.28     30.37 o
   3  11  10      300.97      356.67     19.51 o
   4  11  10      131.56      132.22     12.98 o
   5  11  10       73.32       61.87     12.78 o
   6  11  10      161.00      147.19     18.13 o
   7  11  10      242.21      259.35     35.83 o
  -3  12  10      256.58      307.33     20.31 o
  -2  12  10       18.27       29.49      8.76 o
  -1  12  10      319.50      366.30     23.16 o
   0  12  10     1026.89      959.96     30.77 o
   1  12  10      811.14      872.80     28.52 o
   2  12  10     1976.87     1931.15     45.87 o
   3  12  10      875.21      868.48     41.23 o
   4  12  10      743.12      768.64     29.07 o
   5  12  10      817.80      818.51     28.12 o
   6  12  10      729.34      707.46     34.16 o
  -1  13  10        1.28       -0.94     12.08 o
   0  13  10       45.11       50.55     13.56 o
   1  13  10       66.87       69.08     16.68 o
   2  13  10      740.90      765.90     39.15 o
   3  13  10     1039.05     1018.90     33.43 o
   4  13  10      998.84      950.63     32.41 o
   0  -9  11        8.54       18.43     10.57 o
   1  -9  11       61.34       36.53     12.43 o
   2  -9  11      251.02      168.99     16.94 o
   3  -9  11        0.85      -11.31     11.31 o
   4  -9  11      430.51      454.17     24.57 o
   5  -9  11       16.09       -3.27     32.36 o
  -2  -8  11     1085.34     1115.75     43.00 o
  -1  -8  11      847.71      863.98     24.52 o
   0  -8  11      446.23      336.50     18.28 o
   1  -8  11      240.38      332.53     25.26 o
   2  -8  11        0.79       12.63     12.76 o
   3  -8  11        3.13       -3.29      9.01 o
   4  -8  11        0.62      -10.64     10.64 o
   5  -8  11        0.24      -10.90     10.90 o
   6  -8  11       52.10       29.43     14.51 o
  -3  -7  11      455.59      532.54     23.94 o
  -2  -7  11      646.05      609.87     23.23 o
  -1  -7  11     1194.42     1172.19     27.77 o
   0  -7  11      932.89     1010.81     31.09 o
   1  -7  11      581.40      506.43     19.92 o
   2  -7  11     1049.96     1150.50     26.18 o
   3  -7  11        1.88        8.45      9.05 o
   4  -7  11      277.43      201.08     14.60 o
   5  -7  11       20.26       29.97     10.42 o
   6  -7  11        0.31      -10.59     10.59 o
   7  -7  11      108.67       62.15     13.97 o
  -4  -6  11      446.93      505.59     31.92 o
  -3  -6  11      304.97      232.16     14.64 o
  -2  -6  11      458.54      543.94     19.71 o
  -1  -6  11      992.24      891.25     24.61 o
   0  -6  11     1730.22     1710.58     27.73 o
   1  -6  11     1444.62     1458.67     26.23 o
   2  -6  11     4188.83     4456.66     45.68 o
   3  -6  11      344.65      297.30     18.52 o
   4  -6  11      671.24      903.21     23.86 o
   5  -6  11       48.34       20.45      8.54 o
   6  -6  11       21.24       23.00     11.29 o
   7  -6  11      154.02      168.50     18.13 o
   8  -6  11      217.85      189.14     18.50 o
  -5  -5  11      247.88      269.51     44.24 o
  -4  -5  11      287.92      278.53     18.72 o
  -3  -5  11      221.91      241.04     13.84 o
  -2  -5  11      210.25      205.65     12.97 o
  -1  -5  11      357.37      347.84     14.14 o
   0  -5  11      632.13      691.17     19.25 o
   1  -5  11      679.74      687.48     18.44 o
   2  -5  11     2032.65     2156.07     30.35 o
   3  -5  11     2236.76     2497.02     32.96 o
   4  -5  11     2501.88     2352.51     32.25 o
   5  -5  11     1416.26     1529.46     28.62 o
   6  -5  11      338.98      367.70     17.64 o
   7  -5  11       92.16       95.84     15.15 o
   8  -5  11      244.81      312.92     20.11 o
   9  -5  11      194.52      192.76     17.02 o
  -5  -4  11       25.80       29.35     11.44 o
  -4  -4  11        5.95        2.83      7.69 o
  -3  -4  11       40.16       50.11      9.49 o
  -2  -4  11       60.48       44.05      8.24 o
  -1  -4  11       92.34      121.62      8.79 o
   0  -4  11        5.34        3.09      5.95 o
   1  -4  11      454.55      523.96     16.15 o
   2  -4  11        8.11        4.94      6.77 o
   3  -4  11     1892.18     1984.78     28.63 o
   4  -4  11      722.63      817.77     20.05 o
   5  -4  11     1036.44     1152.48     24.43 o
   6  -4  11     1268.13     1328.93     31.60 o
   7  -4  11      241.66      291.64     18.22 o
   8  -4  11        3.44       -9.40      9.98 o
   9  -4  11       51.80       68.65     19.37 o
  -6  -3  11      393.23      349.34     22.86 o
  -5  -3  11      538.39      537.34     23.13 o
  -4  -3  11     1008.60     1092.50     30.34 o
  -3  -3  11      787.76      735.86     19.37 o
  -2  -3  11      109.98      109.44      8.95 o
  -1  -3  11        3.35        1.66      5.93 o
   0  -3  11       24.83       36.24      6.56 o
   1  -3  11      768.93      667.51     14.14 o
   2  -3  11       43.07       22.38      6.76 o
   3  -3  11      589.43      596.27     15.85 o
   4  -3  11      508.99      493.60     16.43 o
   5  -3  11      378.94      431.48     18.20 o
   6  -3  11      881.66      896.19     25.67 o
   7  -3  11     1175.50     1192.89     28.38 o
   8  -3  11     1427.20     1572.29     46.40 o
   9  -3  11      961.88      942.19     39.12 o
  10  -3  11       80.21       61.65     17.60 o
  -6  -2  11       17.06       11.38      9.01 o
  -5  -2  11      465.77      521.95     19.49 o
  -4  -2  11     1072.49      919.31     22.58 o
  -3  -2  11     1852.23     2055.14     27.25 o
  -2  -2  11     1350.14     1270.34     20.60 o
  -1  -2  11     1494.36     1538.56     21.94 o
   0  -2  11      865.66     1007.20     15.63 o
   1  -2  11      390.11      365.31     10.59 o
   2  -2  11      288.52      326.44     10.98 o
   3  -2  11       25.85       39.64      6.28 o
   4  -2  11       38.93       62.22      6.86 o
   5  -2  11       11.10       28.80      7.49 o
   6  -2  11      135.65      137.28     11.15 o
   7  -2  11       79.02       84.76     13.92 o
   8  -2  11       42.89        3.08     13.74 o
   9  -2  11      205.91      255.90     17.86 o
  10  -2  11      331.71      351.79     66.32 o
  -6  -1  11      285.05      298.56     16.23 o
  -5  -1  11       93.91       59.71     10.91 o
  -4  -1  11      368.46      434.68     15.56 o
  -3  -1  11      969.63      880.88     18.23 o
  -2  -1  11     1925.17     1853.63     22.50 o
  -1  -1  11     2455.15     2556.73     25.11 o
   0  -1  11     2874.33     2679.45     25.36 o
   1  -1  11     4592.57     4819.03     33.70 o
   2  -1  11     1169.93     1164.59     16.41 o
   3  -1  11      673.54      644.68     13.62 o
   4  -1  11       68.18      116.19      8.67 o
   5  -1  11       26.24       19.10      6.24 o
   6  -1  11      221.30      192.08     11.89 o
   7  -1  11       22.67       27.48      9.28 o
   8  -1  11       77.97      121.34     13.33 o
   9  -1  11       32.81      -16.19     18.11 o
  10  -1  11       50.64       13.32     21.55 o
  -7   0  11      255.58      222.83     15.10 o
  -6   0  11      424.59      458.13     19.33 o
  -5   0  11      339.55      293.15     13.81 o
  -4   0  11      160.83      145.06      9.81 o
  -3   0  11       77.42       76.64      8.99 o
  -2   0  11      765.76      848.86     15.73 o
  -1   0  11     1207.84     1089.29     16.87 o
   0   0  11     2125.29     2283.98     24.18 o
   1   0  11     5530.32     5255.54     35.31 o
   2   0  11     2409.83     2423.88     24.08 o
   3   0  11     1053.97     1150.64     22.22 o
   4   0  11      776.95      725.56     13.02 o
   5   0  11        6.22       14.51      6.53 o
   6   0  11      186.19      243.45     13.16 o
   7   0  11       77.47       47.02      8.89 o
   8   0  11      160.96      255.63     22.23 o
   9   0  11      181.40      114.58     23.06 o
  10   0  11       54.33       64.07     22.82 o
  11   0  11       53.24       68.19     25.72 o
  -7   1  11       88.21      107.91     12.49 o
  -6   1  11      257.08      260.26     14.70 o
  -5   1  11      511.43      489.74     16.05 o
  -4   1  11      543.86      527.38     15.33 o
  -3   1  11      810.94      794.25     16.43 o
  -2   1  11      371.53      370.43     11.78 o
  -1   1  11      445.59      472.65     13.06 o
   0   1  11      340.34      280.71     10.35 o
   1   1  11     3070.49     2962.50     24.65 o
   2   1  11     2612.75     2600.24     23.69 o
   3   1  11     2000.05     1764.93     21.47 o
   4   1  11     1670.65     1686.70     23.44 o
   5   1  11      449.92      378.94     13.81 o
   6   1  11      463.18      425.23     15.16 o
   7   1  11      511.15      597.01     32.08 o
   8   1  11      255.97      223.48     25.95 o
   9   1  11      390.99      399.20     32.63 o
  10   1  11      257.01      315.90     31.87 o
  11   1  11      145.35       66.88     24.50 o
  -7   2  11        0.87       -8.78      8.78 o
  -6   2  11       16.25        5.74      8.29 o
  -5   2  11      135.19      159.14     10.42 o
  -4   2  11      105.45       62.35      7.57 o
  -3   2  11      206.63      226.21     10.78 o
  -2   2  11       22.10       18.22      5.77 o
  -1   2  11       25.49       33.03      5.92 o
   0   2  11       36.36       25.75      5.67 o
   1   2  11      302.55      293.52      9.22 o
   2   2  11      947.23      888.66     13.93 o
   3   2  11     2480.59     2663.42     27.75 o
   4   2  11     2246.14     2052.30     25.41 o
   5   2  11     4527.89     4524.40     42.31 o
   6   2  11     2590.60     2576.67     44.61 o
   7   2  11     1358.63     1371.00     46.24 o
   8   2  11      395.59      384.91     22.49 o
   9   2  11      130.76      150.57     19.75 o
  10   2  11      140.93      131.29     23.07 o
  11   2  11      357.09      368.51     34.53 o
  -7   3  11      116.39       94.08     10.66 o
  -6   3  11      183.39      176.03     12.77 o
  -5   3  11      258.62      251.63     12.78 o
  -4   3  11       28.10       18.97      7.20 o
  -3   3  11       24.31       28.72      6.62 o
  -2   3  11       21.25        2.41      5.31 o
  -1   3  11      217.54      183.35      8.79 o
   0   3  11       13.30        3.70      4.95 o
   1   3  11      272.87      192.47      7.50 o
   2   3  11        6.30       -4.01      5.08 o
   3   3  11      258.60      228.54     10.47 o
   4   3  11      117.33      172.24      9.89 o
   5   3  11     2004.16     1894.46     33.79 o
   6   3  11     1908.29     1858.85     37.74 o
   7   3  11     2224.22     2515.07     72.41 o
   8   3  11     2018.91     1971.90     55.20 o
   9   3  11     1119.43     1214.58     35.34 o
  10   3  11      300.97      289.60     28.55 o
  11   3  11      149.94       87.51     37.97 o
  -7   4  11       13.42       15.76     10.45 o
  -6   4  11       14.57       -4.35      8.36 o
  -5   4  11      407.65      435.79     16.06 o
  -4   4  11      359.03      359.86     13.35 o
  -3   4  11      497.25      450.75     14.12 o
  -2   4  11      565.70      560.94     14.35 o
  -1   4  11      932.42      940.22     16.15 o
   0   4  11       21.42        9.47      5.51 o
   1   4  11      129.28      172.39      7.17 o
   2   4  11       20.93       19.88      5.81 o
   3   4  11       12.18       11.16      6.07 o
   4   4  11      173.42      150.15     13.06 o
   5   4  11        0.41       -6.76      7.84 o
   6   4  11      245.77      269.31     16.36 o
   7   4  11      788.46      718.82     31.50 o
   8   4  11      936.13     1110.04     38.68 o
   9   4  11      696.91      645.11     50.49 o
  10   4  11      596.55      691.08     38.65 o
  -6   5  11      103.97      129.84     11.38 o
  -5   5  11       15.16        4.75      7.58 o
  -4   5  11      236.41      228.75     12.02 o
  -3   5  11     1047.32     1078.58     20.06 o
  -2   5  11     1875.34     1832.85     23.80 o
  -1   5  11     1338.40     1238.08     22.02 o
   0   5  11     1300.68     1399.13     18.90 o
   1   5  11      574.81      541.61     14.34 o
   2   5  11      297.58      327.14     15.48 o
   3   5  11      179.78      229.90     15.11 o
   4   5  11       37.09       20.68      9.01 o
   5   5  11      117.63      126.53     12.46 o
   6   5  11       32.99       36.58     10.03 o
   7   5  11       18.09       -0.86     10.11 o
   8   5  11      141.24      140.34     18.60 o
   9   5  11      295.21      321.51     21.47 o
  10   5  11      397.45      431.75     25.24 o
  -6   6  11      341.08      309.60     15.17 o
  -5   6  11       89.99       48.57      9.26 o
  -4   6  11       41.92       72.49      9.81 o
  -3   6  11        1.27        8.97      7.14 o
  -2   6  11      195.31      230.71     12.56 o
  -1   6  11      919.70      925.57     19.03 o
   0   6  11     2631.79     2557.48     28.19 o
   1   6  11     1930.58     1831.68     37.45 o
   2   6  11     1168.39     1327.45     22.31 o
   3   6  11     1698.85     1412.46     33.06 o
   4   6  11      423.14      591.07     21.83 o
   5   6  11     1127.93      994.62     25.38 o
   6   6  11      614.36      632.16     27.12 o
   7   6  11      331.55      318.45     19.62 o
   8   6  11      109.98       74.72     13.20 o
   9   6  11      131.98      107.36     14.94 o
  10   6  11       20.58       34.23     13.66 o
  -6   7  11      886.52      758.89     25.31 o
  -5   7  11      432.74      480.92     18.62 o
  -4   7  11      569.72      489.38     20.30 o
  -3   7  11     1478.90     1543.68     28.34 o
  -2   7  11      688.55      720.48     19.83 o
  -1   7  11      192.97      149.65     11.95 o
   0   7  11      681.97      688.21     18.59 o
   1   7  11     1615.01     1545.04     24.08 o
   2   7  11     1416.17     1274.86     40.30 o
   3   7  11     2714.74     2651.67     36.91 o
   4   7  11     1120.72     1033.75     26.11 o
   5   7  11     1038.28      971.72     25.64 o
   6   7  11      574.59      617.87     36.52 o
   7   7  11      634.10      587.13     29.26 o
   8   7  11      314.76      363.42     22.23 o
   9   7  11      241.19      232.35     18.98 o
  -5   8  11      569.48      557.09     22.78 o
  -4   8  11      709.11      663.33     23.06 o
  -3   8  11      443.50      489.86     18.96 o
  -2   8  11       93.68       63.54      8.97 o
  -1   8  11       91.09      139.79     12.31 o
   0   8  11       65.32       33.79      7.55 o
   1   8  11      199.94      258.11     17.07 o
   2   8  11      652.43      636.37     22.89 o
   3   8  11     1167.95     1123.59     27.67 o
   4   8  11     1899.55     1792.91     30.28 o
   5   8  11     1836.20     1823.92     33.80 o
   6   8  11     1480.31     1391.75     29.76 o
   7   8  11      616.74      735.86     36.75 o
   8   8  11      569.98      513.94     31.20 o
   9   8  11      329.39      416.13     26.94 o
  -5   9  11        0.85        2.15     10.64 o
  -4   9  11      109.78      114.38     13.59 o
  -3   9  11      294.69      252.66     14.60 o
  -2   9  11      410.89      441.27     19.22 o
  -1   9  11      117.40      102.84     10.56 o
   0   9  11      115.27      122.75     10.15 o
   1   9  11      103.38       87.81     12.69 o
   2   9  11      426.66      365.15     20.42 o
   3   9  11       62.09       86.75     11.88 o
   4   9  11      836.99      769.73     29.51 o
   5   9  11      957.49     1004.28     23.80 o
   6   9  11     1779.42     1821.74     33.88 o
   7   9  11      988.34     1006.94     29.26 o
   8   9  11      979.11     1059.83     39.24 o
  -4  10  11       16.98       -9.53      9.53 o
  -3  10  11       13.38       10.41     12.03 o
  -2  10  11       34.39       32.30     12.21 o
  -1  10  11       45.70       21.97     11.36 o
   0  10  11       26.86       35.90     11.60 o
   1  10  11       53.54       89.73     13.19 o
   2  10  11        1.43       17.97     10.34 o
   3  10  11      317.21      346.13     25.25 o
   4  10  11       40.45       25.93     10.04 o
   5  10  11        2.78       -6.59      9.28 o
   6  10  11      302.48      343.71     20.68 o
   7  10  11      458.69      476.44     29.78 o
  -3  11  11      407.55      395.03     28.86 o
  -2  11  11      446.88      464.28     22.51 o
  -1  11  11      219.32      219.60     19.22 o
   0  11  11       28.68       30.21     11.59 o
   1  11  11        1.51       -0.86      9.79 o
   2  11  11       31.73       37.84     11.43 o
   3  11  11      289.55      283.73     18.40 o
   4  11  11      556.31      541.18     23.02 o
   5  11  11      415.93      408.49     22.89 o
   6  11  11      122.06      112.94     14.81 o
  -1  12  11      399.91      372.05     23.92 o
   0  12  11      645.27      714.73     29.84 o
   1  12  11      169.15      151.88     16.56 o
   2  12  11      290.15      330.01     20.59 o
   3  12  11       82.15       88.02     13.52 o
   4  12  11      254.82      245.24     21.85 o
   5  12  11      104.27      119.51     15.72 o
   0  -8  12       19.22       -3.15     10.11 o
   1  -8  12      188.07      237.24     19.33 o
   2  -8  12      269.12      224.48     19.38 o
   3  -8  12       85.75       69.90     14.89 o
   4  -8  12      381.75      454.53     23.69 o
   5  -8  12      364.35      336.41     47.60 o
  -2  -7  12      884.69     1032.03     27.31 o
  -1  -7  12     1012.96     1094.00     28.36 o
   0  -7  12      670.09      684.74     24.91 o
   1  -7  12      137.32      147.70     15.60 o
   2  -7  12        4.91       -5.31      9.31 o
   3  -7  12       76.70      110.49     13.55 o
   4  -7  12        0.57       -6.03      9.81 o
   5  -7  12       89.08      123.18     17.18 o
   6  -7  12      102.43       62.82     16.02 o
  -3  -6  12      554.94      685.36     22.40 o
  -2  -6  12      897.60      845.24     24.62 o
  -1  -6  12     1076.90     1090.29     28.27 o
   0  -6  12      946.22     1055.73     33.21 o
   1  -6  12      836.62      821.28     23.10 o
   2  -6  12      576.29      466.52     21.15 o
   3  -6  12        4.61       18.61      9.29 o
   4  -6  12       48.68        7.37      9.53 o
   5  -6  12        1.65        2.82     10.24 o
   6  -6  12       74.10       61.86     12.83 o
   7  -6  12       19.78       -7.17     13.19 o
  -4  -5  12       55.54       30.05     10.71 o
  -3  -5  12       36.07       27.72     10.36 o
  -2  -5  12      268.98      249.28     14.17 o
  -1  -5  12      599.12      712.15     22.80 o
   0  -5  12      666.45      620.26     21.74 o
   1  -5  12     1244.10     1373.74     24.63 o
   2  -5  12     1907.94     1938.30     32.39 o
   3  -5  12     1086.27     1031.93     25.31 o
   4  -5  12      815.56      944.17     23.37 o
   5  -5  12      392.57      400.62     18.32 o
   6  -5  12        1.97      -10.75     10.75 o
   7  -5  12       71.08      137.75     16.16 o
   8  -5  12       20.77       -5.84     12.19 o
  -4  -4  12      524.84      488.49     21.21 o
  -3  -4  12      574.98      568.65     20.84 o
  -2  -4  12      428.62      441.23     21.02 o
  -1  -4  12      228.02      191.53     11.23 o
   0  -4  12      821.17      968.31     19.97 o
   1  -4  12     1167.35     1112.35     23.55 o
   2  -4  12     1704.74     1727.12     30.09 o
   3  -4  12     2078.80     2241.60     32.12 o
   4  -4  12     2334.08     2396.23     35.05 o
   5  -4  12     1736.27     1719.60     30.40 o
   6  -4  12     1143.80     1326.63     32.76 o
   7  -4  12      102.20       69.38     13.04 o
   8  -4  12       14.58       33.96     14.96 o
   9  -4  12        1.03       19.62     18.36 o
  -5  -3  12        9.44       14.75     10.31 o
  -4  -3  12      207.17      268.98     15.47 o
  -3  -3  12      464.20      384.22     17.53 o
  -2  -3  12      613.90      626.64     18.46 o
  -1  -3  12      291.79      331.92     13.59 o
   0  -3  12       35.92       19.67      6.57 o
   1  -3  12        2.30        6.59      6.61 o
   2  -3  12      107.21      110.58     10.78 o
   3  -3  12      924.11      892.94     19.52 o
   4  -3  12     1492.25     1637.20     28.43 o
   5  -3  12     1415.68     1389.01     32.07 o
   6  -3  12     2978.27     3149.33     46.42 o
   7  -3  12      960.95     1008.97     27.84 o
   8  -3  12     1037.04     1115.69     42.75 o
   9  -3  12      259.81      236.17     24.31 o
  -5  -2  12       97.55       77.03     12.66 o
  -4  -2  12       47.14       47.85     10.01 o
  -3  -2  12       61.49       84.82     11.11 o
  -2  -2  12        9.53        2.56      6.70 o
  -1  -2  12       23.63       17.06      6.97 o
   0  -2  12      396.38      392.71     13.23 o
   1  -2  12      888.57      864.74     15.87 o
   2  -2  12       62.72       45.12      7.66 o
   3  -2  12      183.85      242.77     11.03 o
   4  -2  12      309.59      261.13     14.95 o
   5  -2  12      634.94      735.82     23.84 o
   6  -2  12     1802.22     1828.76     33.74 o
   7  -2  12     1238.66     1220.83     41.28 o
   8  -2  12      881.09     1029.83     39.26 o
   9  -2  12      422.25      391.92     22.51 o
  10  -2  12      325.06      286.38     36.76 o
  -5  -1  12       61.20       77.02     11.42 o
  -4  -1  12      261.64      216.34     13.48 o
  -3  -1  12      453.94      459.24     16.12 o
  -2  -1  12      559.09      612.54     17.41 o
  -1  -1  12      369.94      312.93     12.39 o
   0  -1  12      338.12      387.55     12.32 o
   1  -1  12       12.51        7.39      5.36 o
   2  -1  12       17.00       21.76      5.77 o
   3  -1  12       36.68       21.22      6.23 o
   4  -1  12        1.10       -1.22      6.25 o
   5  -1  12       56.67       58.04      8.68 o
   6  -1  12      204.66      170.63     13.37 o
   7  -1  12      762.65      917.86     25.30 o
   8  -1  12      888.30      757.37     26.75 o
   9  -1  12     1186.16     1285.45     73.54 o
  10  -1  12      637.22      672.38     48.67 o
  -6   0  12      210.85      166.37     13.88 o
  -5   0  12       95.99       91.62     11.50 o
  -4   0  12        5.54       -5.09      7.28 o
  -3   0  12      107.01      120.34      9.22 o
  -2   0  12      290.66      251.60     11.72 o
  -1   0  12     1318.71     1461.41     20.88 o
   0   0  12      903.16      842.32     16.35 o
   1   0  12      861.46      966.05     15.37 o
   2   0  12      434.50      449.01     13.00 o
   3   0  12      655.99      598.37     15.36 o
   4   0  12      519.37      567.49     15.84 o
   5   0  12       14.07        7.81      7.34 o
   6   0  12      129.22       62.02      9.49 o
   7   0  12       21.17        7.55      9.17 o
   8   0  12       46.13       63.96     19.72 o
   9   0  12      295.91      310.45     32.63 o
  10   0  12      279.64      203.44     30.74 o
  -6   1  12     1179.84     1347.51     30.08 o
  -5   1  12      597.14      650.13     20.37 o
  -4   1  12      220.73      214.46     11.86 o
  -3   1  12      406.82      404.01     14.59 o
  -2   1  12      338.11      372.83     13.14 o
  -1   1  12      346.08      324.81     11.98 o
   0   1  12     1056.28     1084.80     17.72 o
   1   1  12     1386.49     1498.54     18.36 o
   2   1  12     1489.24     1422.39     22.13 o
   3   1  12     2098.54     2187.30     27.53 o
   4   1  12     2106.95     1918.48     26.33 o
   5   1  12      322.06      360.49     15.60 o
   6   1  12      259.79      282.86     13.98 o
   7   1  12       12.48      -10.41     10.41 o
   8   1  12      110.73      109.91     15.91 o
   9   1  12       11.78       24.41     20.03 o
  10   1  12        2.51       -7.40     19.45 o
  -6   2  12     1345.49     1579.25     33.71 o
  -5   2  12     1237.35     1168.51     24.47 o
  -4   2  12      665.56      724.23     18.98 o
  -3   2  12      218.10      219.14     11.70 o
  -2   2  12      277.03      297.95     11.83 o
  -1   2  12      142.04      150.39      9.03 o
   0   2  12      920.29      971.11     16.74 o
   1   2  12     1192.14     1125.19     17.35 o
   2   2  12     2303.89     2342.65     26.79 o
   3   2  12     1954.54     1730.39     25.17 o
   4   2  12     2107.29     2198.08     30.11 o
   5   2  12      875.76      859.49     19.00 o
   6   2  12      268.70      257.02     23.16 o
   7   2  12       91.60      101.83     14.65 o
   8   2  12       38.66        7.89     12.06 o
   9   2  12       70.06       33.88     16.75 o
  10   2  12       53.65       88.61     35.03 o
  -6   3  12       71.83       44.56     10.67 o
  -5   3  12      470.18      535.67     18.95 o
  -4   3  12      979.99      941.53     20.62 o
  -3   3  12      951.35      951.35     18.82 o
  -2   3  12     1091.99     1014.65     18.37 o
  -1   3  12     1073.46      996.07     18.30 o
   0   3  12      129.72      129.41      9.11 o
   1   3  12       21.02       10.57      5.36 o
   2   3  12      199.72      203.83      9.89 o
   3   3  12     1533.32     1477.85     22.84 o
   4   3  12     1698.19     1704.23     25.49 o
   5   3  12     2556.59     2280.66     39.00 o
   6   3  12     1225.43     1349.05     34.50 o
   7   3  12     1097.35      887.23     30.47 o
   8   3  12      374.72      353.39     22.73 o
   9   3  12      594.33      669.04     51.41 o
  10   3  12       81.84       94.03     23.03 o
  -6   4  12        5.76        5.10      9.28 o
  -5   4  12        0.41        9.68      8.26 o
  -4   4  12      221.45      236.36     13.40 o
  -3   4  12      669.02      684.81     18.50 o
  -2   4  12      612.89      570.67     17.08 o
  -1   4  12     1187.97     1198.20     20.83 o
   0   4  12      245.10      163.86     10.18 o
   1   4  12      319.94      377.77     13.84 o
   2   4  12        0.70       -2.99      5.99 o
   3   4  12      160.78      152.59     10.35 o
   4   4  12      197.20      212.63     15.27 o
   5   4  12     1986.79     2045.11     36.93 o
   6   4  12     1421.91     1297.86     30.76 o
   7   4  12     2167.84     2324.63     45.47 o
   8   4  12     1190.44     1157.23     34.85 o
   9   4  12     1230.80     1320.71     60.29 o
  10   4  12      371.71      413.11     28.63 o
  -5   5  12      136.70      119.84     12.13 o
  -4   5  12       79.52       64.93      9.21 o
  -3   5  12      222.88      210.76     11.77 o
  -2   5  12      133.56      153.47     10.54 o
  -1   5  12       98.63       81.09      9.21 o
   0   5  12       46.22       68.42      7.91 o
   1   5  12        3.35       -5.94      5.94 o
   2   5  12        4.47       19.26      6.92 o
   3   5  12        1.73       18.24     11.17 o
   4   5  12       85.50      121.47     13.10 o
   5   5  12       17.65        1.85      9.31 o
   6   5  12       74.63       75.62     12.19 o
   7   5  12      685.38      710.31     28.58 o
   8   5  12     1055.77     1107.86     33.94 o
   9   5  12     1155.66     1320.66     40.42 o
  10   5  12      977.49     1042.48     36.42 o
  -5   6  12      318.33      427.79     24.43 o
  -4   6  12       91.01       66.56     10.18 o
  -3   6  12        0.76       -7.96      7.96 o
  -2   6  12        2.59       -7.39      7.39 o
  -1   6  12      316.69      304.93     13.63 o
   0   6  12       91.73       93.36      9.85 o
   1   6  12       39.21       45.93      8.26 o
   2   6  12        0.28        3.42      6.08 o
   3   6  12       45.51       58.49     17.74 o
   4   6  12       98.17      155.80     14.15 o
   5   6  12       15.70       15.36     10.28 o
   6   6  12        8.51        6.98     12.41 o
   7   6  12       17.51        5.38     12.51 o
   8   6  12      239.08      246.22     20.00 o
   9   6  12      181.87      178.32     20.67 o
  -5   7  12      271.30      225.54     14.85 o
  -4   7  12      340.39      381.07     17.87 o
  -3   7  12      363.16      299.77     15.26 o
  -2   7  12      152.00      123.90     10.90 o
  -1   7  12      502.83      562.78     19.55 o
   0   7  12      334.65      276.77     13.51 o
   1   7  12      897.15      891.84     19.08 o
   2   7  12      362.51      365.63     19.78 o
   3   7  12      309.41      299.82     19.28 o
   4   7  12      114.62       93.07     13.08 o
   5   7  12      441.93      457.71     21.31 o
   6   7  12       81.01       42.14     10.79 o
   7   7  12      263.94      352.12     21.82 o
   8   7  12        8.58       -8.10     11.76 o
   9   7  12       67.36       55.20     14.88 o
  -4   8  12      714.01      758.12     23.99 o
  -3   8  12      192.91      164.82     13.41 o
  -2   8  12       32.07       58.11     11.00 o
  -1   8  12      321.32      205.82     16.47 o
   0   8  12      441.40      468.93     17.82 o
   1   8  12      427.03      366.26     18.64 o
   2   8  12      636.95      567.66     21.74 o
   3   8  12     1101.41     1098.67     26.19 o
   4   8  12      458.68      493.79     22.22 o
   5   8  12      237.98      193.91     15.70 o
   6   8  12      156.87      200.60     17.12 o
   7   8  12      351.35      346.42     21.54 o
   8   8  12      232.18      239.16     19.69 o
  -4   9  12     1044.65     1104.98     43.70 o
  -3   9  12     1154.05     1196.18     26.12 o
  -2   9  12     1095.90     1015.06     31.52 o
  -1   9  12      513.31      486.43     21.68 o
   0   9  12      519.33      516.44     18.67 o
   1   9  12      522.94      438.52     22.46 o
   2   9  12      752.69      782.93     27.01 o
   3   9  12      665.89      564.24     21.40 o
   4   9  12      901.35      912.05     25.59 o
   5   9  12      726.56      653.53     24.71 o
   6   9  12      606.27      579.65     23.90 o
   7   9  12      235.69      211.08     19.14 o
   8   9  12      572.87      569.09     27.14 o
  -3  10  12      594.61      673.43     30.97 o
  -2  10  12     1688.82     1515.12     43.73 o
  -1  10  12     1120.38     1180.52     25.64 o
   0  10  12      592.03      506.79     30.14 o
   1  10  12       82.47      108.36     14.86 o
   2  10  12       81.08       32.18     13.26 o
   3  10  12      228.75      295.22     21.13 o
   4  10  12      889.81      775.58     24.20 o
   5  10  12      996.76      993.09     28.88 o
   6  10  12     1569.63     1532.09     33.91 o
   7  10  12      484.98      476.70     25.12 o
  -1  11  12      357.85      340.92     23.33 o
   0  11  12      657.71      628.05     29.18 o
   1  11  12      564.51      509.56     26.00 o
   2  11  12      412.82      390.33     22.68 o
   3  11  12      188.50      192.97     16.67 o
   4  11  12       98.15       80.75     16.95 o
   5  11  12       12.10        6.38      9.91 o
   1  12  12      186.52      181.18     20.26 o
   2  12  12      240.17      289.49     20.83 o
   3  12  12       96.75       87.15     15.89 o
   1  -7  13       87.28      116.18     17.31 o
   2  -7  13      158.26      186.51     18.41 o
   3  -7  13      242.82      184.43     17.01 o
   4  -7  13      470.91      582.73     27.78 o
  -1  -6  13       82.95       81.47     12.84 o
   0  -6  13      145.42      151.41     18.06 o
   1  -6  13       65.68       78.97     14.17 o
   2  -6  13        4.85       -8.34     10.01 o
   3  -6  13       21.92       27.57     11.64 o
   4  -6  13       15.92       -1.74     10.80 o
   5  -6  13       35.97       58.86     16.42 o
   6  -6  13      220.13      273.38     19.67 o
  -2  -5  13      234.42      310.78     17.55 o
  -1  -5  13      245.47      187.28     15.42 o
   0  -5  13      553.52      707.61     22.15 o
   1  -5  13      579.41      562.34     22.01 o
   2  -5  13      336.59      411.87     19.25 o
   3  -5  13       89.43      103.50     18.33 o
   4  -5  13        8.23       -6.81      9.69 o
   5  -5  13       32.22       28.47     11.61 o
   6  -5  13       39.06       -2.36     12.35 o
   7  -5  13        0.29      -12.44     12.44 o
  -3  -4  13       97.83      102.91     12.33 o
  -2  -4  13       60.76       51.39     10.12 o
  -1  -4  13      120.72      144.88     10.98 o
   0  -4  13      741.57      641.18     23.01 o
   1  -4  13     1806.51     1920.52     30.70 o
   2  -4  13     1009.27     1064.91     32.79 o
   3  -4  13      694.62      699.24     22.95 o
   4  -4  13      437.80      445.65     19.12 o
   5  -4  13      187.92      171.49     16.50 o
   6  -4  13        0.28       -7.40     11.03 o
   7  -4  13        4.24       -7.19     11.40 o
   8  -4  13        4.35       -0.16     16.91 o
  -4  -3  13      503.73      435.53     41.22 o
  -3  -3  13      278.80      310.41     16.94 o
  -2  -3  13      144.19      113.63     11.03 o
  -1  -3  13      175.60      171.18     11.51 o
   0  -3  13        2.44       -6.10      7.44 o
   1  -3  13        4.76       20.42      8.22 o
   2  -3  13      543.33      484.94     18.47 o
   3  -3  13     1449.72     1664.70     30.19 o
   4  -3  13     1309.71     1218.45     26.95 o
   5  -3  13     1064.33     1108.45     30.90 o
   6  -3  13      933.80      979.91     38.20 o
   7  -3  13      214.20      203.65     16.15 o
   8  -3  13       65.83       45.06     17.74 o
  -4  -2  13      586.89      696.35     28.60 o
  -3  -2  13      700.39      621.03     20.87 o
  -2  -2  13      553.30      508.20     17.87 o
  -1  -2  13      931.16     1004.78     24.11 o
   0  -2  13     1453.04     1386.97     23.20 o
   1  -2  13      566.01      533.93     16.91 o
   2  -2  13      553.68      643.62     17.96 o
   3  -2  13      250.47      223.29     13.09 o
   4  -2  13     1219.96     1376.61     28.96 o
   5  -2  13     1221.69     1233.88     30.51 o
   6  -2  13     1904.67     1899.28     35.73 o
   7  -2  13     1124.05     1296.82     44.99 o
   8  -2  13     1286.50     1265.27     44.12 o
   9  -2  13      314.49      288.25     27.22 o
  -4  -1  13       47.78       53.02     10.34 o
  -3  -1  13      206.89      194.78     12.67 o
  -2  -1  13      458.32      544.52     18.52 o
  -1  -1  13      863.99      747.52     20.00 o
   0  -1  13      917.82     1047.75     18.56 o
   1  -1  13       47.71       39.58      6.94 o
   2  -1  13      239.95      224.52     11.13 o
   3  -1  13       95.60      117.07     10.04 o
   4  -1  13      109.21      115.02     10.96 o
   5  -1  13      113.20       92.45     10.42 o
   6  -1  13      912.06     1018.36     33.25 o
   7  -1  13     1131.48     1018.82     38.93 o
   8  -1  13     1337.60     1521.61     35.95 o
   9  -1  13      789.45      947.73     53.43 o
  -5   0  13       17.39        6.87     10.94 o
  -4   0  13        1.28       -0.74      8.75 o
  -3   0  13        2.82       -3.24      7.94 o
  -2   0  13        7.88       -1.88      7.23 o
  -1   0  13       88.74      128.12      9.66 o
   0   0  13       94.88       67.25      8.52 o
   1   0  13      368.33      348.08     12.46 o
   2   0  13      129.30      142.09      9.78 o
   3   0  13      365.67      341.59     15.39 o
   4   0  13      412.24      376.08     14.57 o
   5   0  13      386.71      419.21     18.93 o
   6   0  13      148.31      141.46     12.35 o
   7   0  13      487.69      579.51     20.25 o
   8   0  13      782.68      896.60     40.39 o
   9   0  13     1267.97     1331.88     58.36 o
  -5   1  13        6.46       12.24     10.66 o
  -4   1  13        6.17       -1.32      8.64 o
  -3   1  13      153.42      159.11     11.02 o
  -2   1  13       60.92       47.55      8.27 o
  -1   1  13       48.18       55.09      7.62 o
   0   1  13      209.71      249.78     11.61 o
   1   1  13       27.19       45.05      6.74 o
   2   1  13        1.47       13.76      7.18 o
   3   1  13      137.71      169.80     10.76 o
   4   1  13        2.91        3.37      7.49 o
   5   1  13        3.67       -3.31      7.54 o
   6   1  13       74.52       30.63      8.72 o
   7   1  13        6.98       -6.03     12.01 o
   8   1  13       58.89       59.24     16.79 o
   9   1  13      609.72      712.88     86.91 o
  -5   2  13      339.34      351.44     17.47 o
  -4   2  13      127.43      103.04     12.52 o
  -3   2  13      370.48      409.46     15.31 o
  -2   2  13       13.81        8.05      6.67 o
  -1   2  13       46.46       54.24      8.39 o
   0   2  13      461.54      400.93     13.73 o
   1   2  13      824.92      869.93     16.91 o
   2   2  13      625.56      547.22     17.06 o
   3   2  13      224.44      238.70     13.73 o
   4   2  13       78.45       80.08      9.62 o
   5   2  13       77.72       61.87      9.00 o
   6   2  13      236.91      282.21     20.97 o
   7   2  13      158.18       93.61     15.63 o
   8   2  13      216.69      199.56     19.80 o
   9   2  13       14.97       12.14     17.94 o
  -5   3  13     1437.41     1563.93     30.16 o
  -4   3  13     1290.76     1267.65     28.12 o
  -3   3  13     1146.69     1210.27     24.32 o
  -2   3  13      471.19      426.87     15.10 o
  -1   3  13      140.59      171.96     10.55 o
   0   3  13       16.03       11.77      7.24 o
   1   3  13      136.13      157.61     10.08 o
   2   3  13      322.98      315.28     13.40 o
   3   3  13      872.19      893.88     21.12 o
   4   3  13      626.70      558.73     18.20 o
   5   3  13      543.20      555.76     23.87 o
   6   3  13      355.36      271.10     20.66 o
   7   3  13      193.45      209.53     20.77 o
   8   3  13       17.81        6.57     13.23 o
   9   3  13       33.30       25.37     24.63 o
  -5   4  13      490.76      460.74     19.68 o
  -4   4  13     1773.26     1852.93     29.79 o
  -3   4  13     1389.00     1306.55     23.50 o
  -2   4  13     1742.13     1776.66     25.96 o
  -1   4  13     1001.54      958.86     28.81 o
   0   4  13      468.23      487.61     15.64 o
   1   4  13      801.83      749.88     16.78 o
   2   4  13      533.73      564.31     25.40 o
   3   4  13      388.57      385.36     15.33 o
   4   4  13     1170.26     1127.59     29.91 o
   5   4  13     1905.39     1804.83     36.69 o
   6   4  13     1319.02     1389.57     57.23 o
   7   4  13      595.98      552.99     27.63 o
   8   4  13      136.75       95.65     16.75 o
   9   4  13      338.35      412.27     26.25 o
  -4   5  13      401.72      451.29     18.30 o
  -3   5  13      405.48      381.79     17.94 o
  -2   5  13     1326.71     1396.56     26.33 o
  -1   5  13     2060.36     2009.36     29.10 o
   0   5  13     1532.14     1597.20     23.70 o
   1   5  13     1047.64      965.45     27.27 o
   2   5  13      637.71      664.22     24.29 o
   3   5  13      280.67      211.51     13.81 o
   4   5  13       55.43       98.12     13.21 o
   5   5  13       41.98       14.89     11.44 o
   6   5  13      545.47      575.29     24.86 o
   7   5  13     1380.18     1392.80     38.22 o
   8   5  13      704.67      708.64     34.50 o
   9   5  13      613.82      541.88     28.63 o
  -4   6  13        0.00       -6.55      9.24 o
  -3   6  13       22.96       19.31      9.60 o
  -2   6  13      126.25      110.99     11.11 o
  -1   6  13      578.88      537.63     17.71 o
   0   6  13     1115.91     1124.56     22.71 o
   1   6  13     1305.15     1288.35     25.30 o
   2   6  13      704.09      627.25     18.22 o
   3   6  13      196.77      214.97     25.19 o
   4   6  13      174.38      150.97     15.35 o
   5   6  13      533.29      473.17     22.69 o
   6   6  13      353.66      413.63     25.44 o
   7   6  13      342.68      286.13     21.53 o
   8   6  13      706.91      780.89     32.60 o
   9   6  13      729.98      738.09     33.27 o
  -4   7  13      414.55      422.84     19.22 o
  -3   7  13      144.28       78.01     12.44 o
  -2   7  13      115.39      163.31     13.23 o
  -1   7  13       22.98       -8.82      8.82 o
   0   7  13       55.30       30.27     11.36 o
   1   7  13      224.07      249.71     13.80 o
   2   7  13      306.04      253.25     18.42 o
   3   7  13      432.35      437.66     22.85 o
   4   7  13       22.33       24.04     10.93 o
   5   7  13       32.84        7.24     10.66 o
   6   7  13       13.85       25.81     11.20 o
   7   7  13       18.72        1.59     12.34 o
   8   7  13      217.57      212.33     20.68 o
  -3   8  13      414.47      498.98     19.79 o
  -2   8  13      260.64      215.04     15.40 o
  -1   8  13      224.19      238.47     16.12 o
   0   8  13       80.68       62.19      9.48 o
   1   8  13        1.13        3.02      9.47 o
   2   8  13        0.05        4.35     14.51 o
   3   8  13       40.89       59.12     12.17 o
   4   8  13       59.45       42.26     12.20 o
   5   8  13      160.81      148.95     15.49 o
   6   8  13       39.95       40.44     14.15 o
   7   8  13       17.82       20.23     11.76 o
  -2   9  13      320.93      326.61     20.65 o
  -1   9  13      121.20      125.70     13.75 o
   0   9  13      189.34      137.29     11.43 o
   1   9  13      347.21      394.82     25.63 o
   2   9  13      413.41      317.91     19.03 o
   3   9  13      244.00      257.04     18.93 o
   4   9  13       59.09       39.21     12.41 o
   5   9  13        5.95        2.72     12.57 o
   6   9  13        9.19       17.56     12.95 o
   7   9  13        0.04        4.13     11.14 o
  -1  10  13      536.94      498.96     20.34 o
   0  10  13      311.21      302.72     22.94 o
   1  10  13      378.65      354.13     30.49 o
   2  10  13      226.37      258.61     18.58 o
   3  10  13      467.30      488.52     22.59 o
   4  10  13      483.26      424.89     23.10 o
   5  10  13      671.82      686.86     27.82 o
   1  11  13     1017.65     1054.71     50.01 o
   2  11  13      470.20      536.17     27.28 o
   3  11  13      472.92      414.56     23.90 o
   0  -5  14      159.14      211.11     21.43 o
   1  -5  14      351.51      366.17     20.91 o
   2  -5  14      443.83      517.15     26.10 o
   3  -5  14      120.30      124.92     19.82 o
   4  -5  14      302.73      330.12     22.12 o
   5  -5  14      135.90      102.61     16.79 o
  -1  -4  14        6.48       16.10     10.24 o
   0  -4  14      103.90       98.57     12.35 o
   1  -4  14      108.35      140.77     13.54 o
   2  -4  14        4.83       -3.26     13.52 o
   3  -4  14        9.11       18.61     11.23 o
   4  -4  14        1.15        1.50     10.88 o
   5  -4  14       15.80       15.18     13.05 o
   6  -4  14       71.31       55.65     14.87 o
  -2  -3  14      147.49      159.49     15.31 o
  -1  -3  14        0.58       -3.73      8.68 o
   0  -3  14        2.27       19.27      9.15 o
   1  -3  14       17.93       15.97      8.53 o
   2  -3  14      243.67      323.10     18.63 o
   3  -3  14      221.99      175.73     13.92 o
   4  -3  14      146.07      175.43     19.15 o
   5  -3  14        8.06       -1.44     11.07 o
   6  -3  14        0.03       11.94     11.59 o
   7  -3  14       57.16       67.08     16.77 o
  -3  -2  14      894.70      978.98     38.40 o
  -2  -2  14      297.95      307.27     16.63 o
  -1  -2  14      233.05      228.82     14.07 o
   0  -2  14        9.62       11.89      8.33 o
   1  -2  14       36.19       42.68      9.67 o
   2  -2  14      217.93      210.30     13.68 o
   3  -2  14      268.19      337.85     20.69 o
   4  -2  14      569.37      599.82     22.71 o
   5  -2  14      577.92      573.32     24.64 o
   6  -2  14      182.21      226.23     17.13 o
   7  -2  14      105.75       66.18     33.50 o
   8  -2  14       99.03      140.02     46.92 o
  -3  -1  14     1533.73     1740.02     33.57 o
  -2  -1  14      614.99      472.69     26.85 o
  -1  -1  14      945.89     1121.75     23.74 o
   0  -1  14      182.69      146.65     11.24 o
   1  -1  14      173.12      165.15     11.65 o
   2  -1  14      117.04      134.66     10.80 o
   3  -1  14      211.73      237.01     14.92 o
   4  -1  14      167.28      141.38     13.52 o
   5  -1  14      514.66      617.60     22.26 o
   6  -1  14      641.50      533.05     28.54 o
   7  -1  14      693.58      801.29     63.06 o
   8  -1  14      238.77      207.07     22.77 o
  -3   0  14      460.86      433.66     18.78 o
  -2   0  14      645.15      701.83     26.10 o
  -1   0  14     1178.74     1130.17     27.49 o
   0   0  14     1456.83     1484.45     22.02 o
   1   0  14     1247.46     1348.69     21.56 o
   2   0  14      702.27      599.69     19.04 o
   3   0  14      341.82      389.92     16.32 o
   4   0  14      229.06      256.90     13.55 o
   5   0  14      393.61      337.16     20.19 o
   6   0  14      501.90      569.16     25.09 o
   7   0  14      545.87      574.45     23.57 o
   8   0  14      644.07      645.05     47.87 o
  -3   1  14       38.93       26.27     10.39 o
  -2   1  14      371.46      378.38     17.64 o
  -1   1  14      213.42      182.05     11.36 o
   0   1  14     1097.47     1180.45     19.85 o
   1   1  14     1472.22     1316.34     24.06 o
   2   1  14     1606.13     1827.05     28.39 o
   3   1  14      521.70      469.66     16.96 o
   4   1  14      337.39      354.01     16.98 o
   5   1  14       34.33       20.84     11.01 o
   6   1  14      154.94      143.04     12.73 o
   7   1  14      237.72      211.71     20.72 o
   8   1  14      687.31      784.62     34.48 o
  -4   2  14       20.56       -7.06     15.71 o
  -3   2  14       34.31       40.43      9.79 o
  -2   2  14       29.78       39.44      8.62 o
  -1   2  14       20.51        7.66      7.56 o
   0   2  14       15.96       -2.11      7.66 o
   1   2  14      199.96      215.17     12.33 o
   2   2  14      530.46      550.84     18.28 o
   3   2  14      502.97      507.74     19.93 o
   4   2  14      816.52      863.40     26.91 o
   5   2  14      422.48      333.77     15.61 o
   6   2  14      417.15      473.12     26.69 o
   7   2  14       50.30       26.94     14.36 o
   8   2  14       21.62       24.98     15.08 o
  -4   3  14      110.57      126.21     18.70 o
  -3   3  14       38.32        9.84      9.06 o
  -2   3  14        6.69       13.20      9.78 o
  -1   3  14       35.90       17.69      8.77 o
   0   3  14       61.97       68.21      9.25 o
   1   3  14       29.26       14.74      7.43 o
   2   3  14        2.87       10.78      8.35 o
   3   3  14       10.88        1.12      9.38 o
   4   3  14      116.84       74.56      9.88 o
   5   3  14      358.16      395.60     22.24 o
   6   3  14      211.43      163.25     18.25 o
   7   3  14       30.34       44.74     14.68 o
   8   3  14        2.30        4.50     14.32 o
  -3   4  14      373.15      373.41     16.64 o
  -2   4  14      396.66      335.21     16.60 o
  -1   4  14      252.09      282.16     14.62 o
   0   4  14      171.60      176.67     11.63 o
   1   4  14       42.22       36.88      8.39 o
   2   4  14      111.38      146.26     15.11 o
   3   4  14       85.13       53.30      9.18 o
   4   4  14      240.56      217.69     17.57 o
   5   4  14       79.75       69.64     13.15 o
   6   4  14       19.98       23.77     13.99 o
   7   4  14        9.14       19.20     13.36 o
   8   4  14       20.63        6.37     14.01 o
  -3   5  14     1559.65     1703.19     32.93 o
  -2   5  14     2679.50     2658.54     36.44 o
  -1   5  14     1342.41     1460.12     26.40 o
   0   5  14      748.28      738.99     20.74 o
   1   5  14      175.75      216.46     16.17 o
   2   5  14      323.57      273.95     15.04 o
   3   5  14      135.60      196.22     14.56 o
   4   5  14      301.36      228.78     18.18 o
   5   5  14       68.96       82.90     13.65 o
   6   5  14      153.26      136.91     15.89 o
   7   5  14      119.00       90.84     16.74 o
   8   5  14       50.72       31.60     15.63 o
  -3   6  14       89.01       47.79     11.10 o
  -2   6  14      712.30      644.51     21.70 o
  -1   6  14     1379.88     1476.76     26.28 o
   0   6  14     2053.97     1994.39     39.11 o
   1   6  14     1075.47     1053.84     27.97 o
   2   6  14      926.66      946.95     22.10 o
   3   6  14      575.32      555.28     25.89 o
   4   6  14      670.89      644.10     27.30 o
   5   6  14      661.99      687.59     27.67 o
   6   6  14      720.47      606.28     27.00 o
   7   6  14      381.59      359.51     24.77 o
   8   6  14      303.30      271.38     29.57 o
  -2   7  14      433.59      496.27     19.00 o
  -1   7  14      732.10      621.27     22.31 o
   0   7  14     1194.92     1283.17     31.55 o
   1   7  14     2051.21     1997.56     31.93 o
   2   7  14     1660.94     1625.70     38.05 o
   3   7  14     1522.45     1436.96     36.03 o
   4   7  14      647.11      761.03     31.55 o
   5   7  14      265.97      233.63     18.55 o
   6   7  14      170.96      185.22     17.39 o
   7   7  14      366.74      304.89     23.51 o
  -2   8  14      169.21      228.58     29.42 o
  -1   8  14        4.76        2.97     11.09 o
   0   8  14       10.37        1.62     10.49 o
   1   8  14      606.25      586.73     31.66 o
   2   8  14      636.03      691.37     29.34 o
   3   8  14     1339.84     1250.47     34.92 o
   4   8  14      895.86      907.96     31.36 o
   5   8  14      564.25      592.68     26.97 o
   6   8  14      141.53      137.74     15.93 o
   0   9  14      391.07      492.57     18.52 o
   1   9  14        0.01        5.79     13.79 o
   2   9  14       48.27       40.93     13.38 o
   3   9  14      325.68      373.94     23.15 o
   4   9  14      545.94      494.76     25.82 o
   5   9  14      682.74      686.53     29.22 o
   2  10  14      127.37      143.00     22.23 o
   3  10  14       38.69       38.66     17.58 o
   3  -4  15     1101.03     1247.78     75.95 o
   0  -3  15        7.24       19.96     21.74 o
   1  -3  15       38.59       10.92     11.16 o
   2  -3  15      249.38      328.63     22.39 o
   3  -3  15      650.33      630.67     29.54 o
   4  -3  15      531.73      620.81     30.50 o
   5  -3  15      368.76      458.54     25.78 o
  -1  -2  15       58.57       60.32     19.02 o
   0  -2  15       20.25       19.71     12.20 o
   1  -2  15       23.21       17.57      9.62 o
   2  -2  15       35.64        9.15      9.68 o
   3  -2  15        0.25       -8.76     15.21 o
   4  -2  15       87.95      129.09     22.80 o
   5  -2  15       40.57       17.43     12.64 o
   6  -2  15      147.24      181.48     21.24 o
  -1  -1  15      695.84      689.52     25.80 o
   0  -1  15      159.29      169.62     13.72 o
   1  -1  15      103.04      113.82     13.85 o
   2  -1  15        0.69        6.65     10.49 o
   3  -1  15       29.09       16.41     10.53 o
   4  -1  15        0.37       -0.27      9.85 o
   5  -1  15       58.10       30.72     12.86 o
   6  -1  15        0.39       30.76     17.18 o
   7  -1  15        5.02       24.83     17.32 o
  -2   0  15      836.39      758.41     39.26 o
  -1   0  15     1490.77     1545.11     27.99 o
   0   0  15      612.43      637.75     20.54 o
   1   0  15      257.38      193.95     18.00 o
   2   0  15       15.90       17.68      9.50 o
   3   0  15       51.17       19.73      9.69 o
   4   0  15       20.74        5.96      9.14 o
   5   0  15      105.28       88.53     16.56 o
   6   0  15      156.57      165.77     18.91 o
   7   0  15      142.11       84.82     20.38 o
  -2   1  15     1053.07     1096.97     26.96 o
  -1   1  15     1606.30     1752.57     32.92 o
   0   1  15     1336.02     1201.61     24.59 o
   1   1  15      838.91     1021.05     22.65 o
   2   1  15      426.11      339.52     15.90 o
   3   1  15      277.03      290.54     14.97 o
   4   1  15      280.51      298.28     18.42 o
   5   1  15      122.49      103.38     14.80 o
   6   1  15      159.86      158.13     15.35 o
   7   1  15      302.14      326.03     25.91 o
  -2   2  15       88.51       71.43     12.26 o
  -1   2  15      289.95      309.81     16.31 o
   0   2  15     1454.56     1473.83     26.40 o
   1   2  15     1683.27     1673.93     26.92 o
   2   2  15     2747.54     2766.98     35.63 o
   3   2  15     1141.26     1256.34     38.47 o
   4   2  15     1070.48      919.12     27.42 o
   5   2  15      330.12      435.18     24.11 o
   6   2  15      133.74      123.87     25.03 o
   7   2  15      150.22      172.41     20.52 o
  -2   3  15       29.70        5.09      9.10 o
  -1   3  15        3.71        6.08      9.13 o
   0   3  15      147.67      150.95     11.96 o
   1   3  15       45.08       36.61      9.60 o
   2   3  15     1019.01     1172.00     27.69 o
   3   3  15     1221.16     1115.73     29.33 o
   4   3  15     1743.93     1880.65     31.44 o
   5   3  15      922.20      966.90     44.22 o
   6   3  15      505.56      489.37     28.80 o
   7   3  15      243.11      283.11     24.43 o
  -2   4  15        0.81       -9.40      9.40 o
  -1   4  15        0.34       -8.50      8.50 o
   0   4  15        0.92       -7.79      7.79 o
   1   4  15        4.07       -3.80      9.33 o
   2   4  15       19.19       19.09     10.79 o
   3   4  15      207.80      190.10     20.33 o
   4   4  15      537.71      573.43     19.29 o
   5   4  15     1044.26     1068.28     32.67 o
   6   4  15     1083.20     1141.48     34.47 o
   7   4  15      505.26      488.69     29.80 o
  -2   5  15      741.46      783.54     62.58 o
  -1   5  15       30.31        4.32      8.62 o
   0   5  15       75.41       69.66     14.81 o
   1   5  15       15.68       -2.75     10.22 o
   2   5  15      249.70      286.37     19.90 o
   3   5  15        1.50       -7.95      7.95 o
   4   5  15        3.95      -10.63     10.63 o
   5   5  15        1.33      -10.78     10.78 o
   6   5  15      188.95      221.42     19.93 o
   7   5  15      305.55      292.56     24.44 o
  -1   6  15      479.42      440.45     19.24 o
   0   6  15      846.47      904.25     29.53 o
   1   6  15      103.97       81.42     13.39 o
   2   6  15      327.40      342.07     16.73 o
   3   6  15      106.77       94.52     18.60 o
   4   6  15       16.79       12.06     12.61 o
   5   6  15       19.39       10.33     12.42 o
   6   6  15        0.18       -7.89     12.15 o
   0   7  15     1172.48     1090.27     39.86 o
   1   7  15     1175.89     1117.62     30.43 o
   2   7  15      734.85      758.89     31.23 o
   3   7  15      415.76      421.21     25.19 o
   4   7  15      308.18      276.26     24.15 o
   5   7  15      384.79      402.56     23.99 o
   1   8  15     1239.59     1368.39     39.16 o
   2   8  15      766.22      666.17     32.55 o
   3   8  15     1032.60     1036.19     42.38 o
   4   8  15     1048.48     1107.97     35.08 o
   2  -1  16       88.58      113.81     18.49 o
   3  -1  16       69.68       84.92     15.61 o
   4  -1  16      476.00      609.72     49.74 o
   1   0  16      236.84      271.14     19.45 o
   2   0  16       25.62        4.41     11.27 o
   3   0  16      104.64      124.38     21.12 o
   4   0  16      130.63      170.92     17.67 o
   5   0  16      142.49      125.92     22.75 o
   1   1  16      301.14      255.07     17.68 o
   2   1  16       86.53       75.45     11.63 o
   3   1  16       70.20       71.82     13.03 o
   4   1  16       55.35       34.08     13.57 o
   5   1  16       15.30       23.21     14.65 o
   0   2  16     1297.05     1287.69     29.81 o
   1   2  16     1538.58     1434.68     38.13 o
   2   2  16     1277.18     1389.02     27.48 o
   3   2  16      140.48       77.66     13.60 o
   4   2  16      130.81      194.79     26.13 o
   5   2  16       53.07       25.97     12.19 o
   0   3  16      480.74      523.63     21.69 o
   1   3  16      705.75      801.16     28.66 o
   2   3  16     1683.67     1770.09     43.13 o
   3   3  16      992.13      997.67     44.05 o
   4   3  16      693.31      660.19     26.16 o
   5   3  16      385.14      366.72     28.63 o
   1   4  16      190.79      222.87     18.45 o
   2   4  16      844.06      898.20     28.77 o
   3   4  16     1054.58     1152.66     31.10 o
   4   4  16     1636.26     1598.82     32.69 o
   5   4  16     2562.75     2756.95     51.79 o
   1   5  16        6.32      -10.77     10.77 o
   2   5  16        6.71       -4.81     11.02 o
   3   5  16      287.57      263.78     15.56 o
   4   5  16      315.64      315.57     23.29 o
   3   6  16        8.61        9.19     17.49 o
 
